# Supplementary material for: The Dissection of SNAREs Reveals Key Factors for Vesicular Trafficking to the Endosome-like Compartment and Apicoplast via the Secretory System in Toxoplasma gondii
Source: mBio. 2021 Aug 3;12(4):e01380-21. doi: 10.1128/mBio.01380-21 (PMC8406237; doi:10.1128/mBio.01380-21)
Supplement: DATA SET S1 [file mbio.01380-21-sd001.xlsx]

## Sheet: Toxoplasma gondii
Protein node 1	Protein node 2	Coexpression	Combined_score		The simple interaction format is for building a graph from a list of interactions. The line identifies two nodes, called protein node 1 and protein node 2, and a single relationship between node 1 and node 2. The “nodes” aspect contains only the identifiers of the network’s nodes. The list was constructed by Cytoscape software to re-compute a new layout of the network each time it is loaded.
HAD2SCP2	TGME49_031870	0.101	0.956
HAD2SCP2	TGME49_035650	0.13	0.198
HAD2SCP2	TGME49_048330	0.063	0.208
HAD2SCP2	PEX11	0.175	0.224
PEX11	TGME49_001850	0.35	0.924
PEX11	TGME49_031870	0.508	0.964
PEX11	TGME49_035650	0.198	0.831
PEX11	TGME49_108960	0	0.898
PEX11	Bet5	0.148	0.912
PEX11	TGME49_048330	0.112	0.936
RAB7	TGME49_001700	0	0.627
RAB7	Trs33	0.052	0.17
RAB7	TGME49_013090	0.054	0.435
RAB7	Trs85	0.065	0.326
RAB7	TGME49_015060	0.111	0.654
RAB7	Trs20	0.051	0.449
RAB7	TGME49_024270	0.052	0.956
RAB7	TGME49_026510	0.066	0.485
RAB7	TGME49_026600	0	0.405
RAB7	TGME49_027610	0	0.28
RAB7	TGME49_030220	0.065	0.956
RAB7	TGME49_040540	0	0.161
RAB7	Bet5	0.078	0.824
RAB7	Trs31	0.048	0.21
RAB7	TGME49_111400	0	0.248
RAB7	TGME49_106410	0	0.299
RAB7	TGME49_091680	0	0.317
RAB7	TGME49_069980	0	0.373
RAB7	TGME49_077000	0.053	0.415
RAB7	TGME49_070070	0.106	0.478
RAB7	TGME49_049170	0.17	0.557
RAB7	TGME49_073570	0	0.65
RAB7	Bet3	0.052	0.807
RAB7	TGME49_100240	0.105	0.893
RAB7	TGME49_090950	0.053	0.904
RAB7	TGME49_095000	0.054	0.952
RAB7	TGME49_115530	0	0.953
RAB7	TGME49_089730	0	0.955
RAB7	TGME49_120670	0	0.955
RAB7	TGME49_091120	0.067	0.971
TGME49_001700	TGME49_040540	0	0.161
TGME49_001700	TGME49_024270	0	0.165
TGME49_001700	Trs31	0.052	0.185
TGME49_001700	TGME49_095000	0	0.195
TGME49_001700	Trs23	0.057	0.198
TGME49_001700	TGME49_030220	0.059	0.24
TGME49_001700	Trs33	0.058	0.27
TGME49_001700	Trs85	0	0.418
TGME49_001700	TGME49_027610	0.066	0.436
TGME49_001700	Trs20	0	0.514
TGME49_001700	TGME49_090950	0.044	0.613
TGME49_001700	TGME49_023620	0.102	0.628
TGME49_001700	TGME49_049170	0	0.637
TGME49_001700	TGME49_069980	0.158	0.653
TGME49_001700	TGME49_013090	0.083	0.804
TGME49_001700	TGME49_115530	0.052	0.83
TGME49_001700	TGME49_067530	0.054	0.838
TGME49_001700	TGME49_026600	0.107	0.878
TGME49_001700	Bet5	0.099	0.887
TGME49_001700	TGME49_070070	0.063	0.894
TGME49_001700	TGME49_106410	0.052	0.903
TGME49_001700	Bet3	0.052	0.907
TGME49_001700	TGME49_059640	0.066	0.967
TGME49_001700	TGME49_094730	0	0.971
TGME49_001700	TGME49_015060	0.145	0.983
TGME49_001700	TGME49_026510	0.13	0.987
TGME49_001700	TGME49_091680	0.173	0.992
TGME49_001700	TGME49_077000	0.148	0.993
TGME49_001700	TGME49_111400	0.181	0.994
TGME49_001850	TGME49_035650	0.132	0.847
TGME49_001850	TGME49_108960	0.053	0.874
TGME49_001850	Bet5	0.147	0.916
TGME49_001850	TGME49_048330	0.506	0.951
TGME49_001850	TGME49_031870	0.141	0.964
Trs33	TGME49_024270	0.052	0.173
Trs33	TGME49_094730	0	0.226
Trs33	TGME49_077000	0	0.252
Trs33	TGME49_015060	0	0.288
Trs33	TGME49_057020	0.053	0.299
Trs33	TGME49_111400	0	0.382
Trs33	TGME49_115530	0	0.396
Trs33	TGME49_106410	0	0.431
Trs33	TGME49_095000	0.062	0.434
Trs33	TGME49_067530	0	0.554
Trs33	TGME49_094960	0	0.555
Trs33	TGME49_026600	0.053	0.624
Trs33	TGME49_120670	0.051	0.627
Trs33	TGME49_089730	0.052	0.654
Trs33	TGME49_049170	0.049	0.673
Trs33	TGME49_040540	0	0.673
Trs33	TGME49_013090	0.062	0.675
Trs33	TGME49_030220	0	0.779
Trs33	TGME49_012150	0.056	0.834
Trs33	TGME49_091680	0.047	0.871
Trs33	TGME49_027610	0.053	0.929
Trs33	Trs85	0.055	0.953
Trs33	TGME49_114720	0.151	0.957
Trs33	Bet5	0.101	0.957
Trs33	Trs31	0.065	0.967
Trs33	Trs20	0.098	0.967
Trs33	Trs23	0.103	0.971
Trs33	Bet3	0.105	0.99
TGME49_012150	TGME49_077000	0.132	0.173
TGME49_012150	TGME49_026510	0.192	0.213
TGME49_012150	TGME49_090950	0.102	0.214
TGME49_012150	TGME49_115530	0.062	0.242
TGME49_012150	TGME49_015060	0.046	0.264
TGME49_012150	TGME49_091680	0.107	0.266
TGME49_012150	TGME49_023620	0.058	0.297
TGME49_012150	TGME49_070070	0	0.328
TGME49_012150	TGME49_049170	0.056	0.37
TGME49_012150	TGME49_100240	0	0.382
TGME49_012150	TGME49_120670	0.047	0.395
TGME49_012150	TGME49_024270	0.052	0.518
TGME49_012150	Trs23	0	0.555
TGME49_012150	TGME49_027610	0.057	0.606
TGME49_012150	Trs20	0.051	0.65
TGME49_012150	Bet5	0	0.661
TGME49_012150	Bet3	0.066	0.673
TGME49_012150	Trs85	0.123	0.705
TGME49_012150	TGME49_095000	0.101	0.739
TGME49_012150	TGME49_089730	0.054	0.8
TGME49_012150	TGME49_030220	0.1	0.804
TGME49_012150	Trs31	0	0.823
TGME49_012150	TGME49_067530	0.104	0.84
TGME49_012150	TGME49_026600	0.1	0.931
TGME49_012150	TGME49_013090	0.123	0.948
TGME49_012150	TGME49_073570	0.144	0.968
TGME49_012150	TGME49_106410	0.169	0.978
TGME49_012150	TGME49_040540	0.13	0.989
TGME49_013090	TGME49_027610	0.047	0.169
TGME49_013090	TGME49_108960	0.052	0.208
TGME49_013090	TGME49_069980	0.102	0.235
TGME49_013090	TGME49_090950	0.179	0.279
TGME49_013090	TGME49_026510	0.117	0.292
TGME49_013090	TGME49_091120	0.051	0.396
TGME49_013090	TGME49_094730	0.098	0.433
TGME49_013090	TGME49_115530	0.063	0.444
TGME49_013090	Trs23	0.061	0.457
TGME49_013090	Trs85	0.13	0.485
TGME49_013090	Trs31	0	0.523
TGME49_013090	TGME49_040540	0.043	0.548
TGME49_013090	TGME49_089730	0.056	0.588
TGME49_013090	TGME49_024270	0.058	0.588
TGME49_013090	TGME49_030220	0.13	0.611
TGME49_013090	TGME49_120670	0.118	0.614
TGME49_013090	Trs20	0.051	0.627
TGME49_013090	Bet5	0.063	0.632
TGME49_013090	TGME49_111400	0.104	0.692
TGME49_013090	TGME49_049170	0.103	0.733
TGME49_013090	TGME49_091680	0.202	0.736
TGME49_013090	TGME49_077000	0.275	0.755
TGME49_013090	TGME49_015060	0.051	0.785
TGME49_013090	TGME49_100240	0.053	0.811
TGME49_013090	Bet3	0.053	0.878
TGME49_013090	TGME49_106410	0.103	0.88
TGME49_013090	TGME49_095000	0.052	0.907
TGME49_013090	TGME49_023620	0.131	0.942
TGME49_013090	TGME49_067530	0.051	0.952
TGME49_013090	TGME49_070070	0.165	0.972
TGME49_013090	TGME49_026600	0.159	0.989
Trs85	TGME49_070070	0.052	0.18
Trs85	TGME49_026510	0.053	0.188
Trs85	TGME49_091120	0.055	0.205
Trs85	TGME49_111400	0.098	0.245
Trs85	TGME49_015060	0.098	0.308
Trs85	TGME49_077000	0.098	0.357
Trs85	TGME49_095000	0.102	0.361
Trs85	TGME49_120670	0.054	0.39
Trs85	TGME49_106410	0.053	0.426
Trs85	TGME49_115530	0.116	0.445
Trs85	TGME49_089730	0.063	0.527
Trs85	TGME49_026600	0	0.568
Trs85	TGME49_030220	0.108	0.666
Trs85	TGME49_049170	0.099	0.686
Trs85	TGME49_057020	0.136	0.722
Trs85	TGME49_114720	0	0.828
Trs85	TGME49_091680	0.143	0.851
Trs85	TGME49_067530	0	0.858
Trs85	TGME49_040540	0.101	0.901
Trs85	TGME49_094960	0	0.924
Trs85	Trs23	0	0.931
Trs85	TGME49_027610	0.167	0.94
Trs85	Bet3	0	0.952
Trs85	Bet5	0.102	0.964
Trs85	Trs20	0	0.964
Trs85	Trs31	0	0.968
TGME49_015060	TGME49_073570	0	0.152
TGME49_015060	TGME49_090950	0.099	0.155
TGME49_015060	TGME49_027610	0	0.163
TGME49_015060	TGME49_069980	0.13	0.189
TGME49_015060	TGME49_114720	0.099	0.22
TGME49_015060	TGME49_067530	0	0.226
TGME49_015060	TGME49_040540	0.052	0.24
TGME49_015060	TGME49_030220	0.06	0.251
TGME49_015060	TGME49_115530	0.065	0.255
TGME49_015060	TGME49_024270	0	0.27
TGME49_015060	TGME49_094960	0	0.29
TGME49_015060	TGME49_095000	0	0.302
TGME49_015060	Trs31	0.099	0.349
TGME49_015060	Trs23	0	0.418
TGME49_015060	TGME49_089730	0	0.422
TGME49_015060	Bet5	0.052	0.595
TGME49_015060	TGME49_106410	0	0.634
TGME49_015060	TGME49_023620	0.06	0.655
TGME49_015060	TGME49_049170	0.109	0.664
TGME49_015060	Trs20	0.1	0.667
TGME49_015060	Bet3	0.099	0.835
TGME49_015060	TGME49_026600	0.059	0.88
TGME49_015060	TGME49_070070	0.098	0.902
TGME49_015060	TGME49_094730	0	0.919
TGME49_015060	TGME49_026510	0.061	0.934
TGME49_015060	TGME49_077000	0.099	0.957
TGME49_015060	TGME49_091680	0.13	0.959
TGME49_015060	TGME49_111400	0.104	0.992
Trs20	TGME49_026510	0	0.172
Trs20	TGME49_026600	0	0.191
Trs20	TGME49_040540	0	0.205
Trs20	TGME49_089730	0	0.213
Trs20	TGME49_030220	0	0.22
Trs20	TGME49_115530	0	0.226
Trs20	TGME49_023620	0.052	0.227
Trs20	TGME49_095000	0.065	0.317
Trs20	TGME49_111400	0	0.4
Trs20	TGME49_067530	0	0.407
Trs20	TGME49_077000	0	0.407
Trs20	TGME49_106410	0	0.426
Trs20	TGME49_057020	0.052	0.492
Trs20	TGME49_094960	0	0.506
Trs20	TGME49_049170	0.066	0.676
Trs20	TGME49_091680	0.044	0.838
Trs20	TGME49_070070	0.112	0.855
Trs20	TGME49_114720	0.101	0.91
Trs20	TGME49_027610	0	0.96
Trs20	Trs23	0.053	0.963
Trs20	Bet5	0.1	0.968
Trs20	Trs31	0.064	0.978
Trs20	Bet3	0.114	0.988
TGME49_023620	TGME49_069980	0.099	0.161
TGME49_023620	TGME49_108960	0	0.174
TGME49_023620	TGME49_040540	0.1	0.236
TGME49_023620	Trs23	0.146	0.253
TGME49_023620	TGME49_120670	0.058	0.279
TGME49_023620	Bet5	0.054	0.322
TGME49_023620	TGME49_073570	0	0.39
TGME49_023620	TGME49_094730	0.059	0.405
TGME49_023620	TGME49_049170	0.066	0.45
TGME49_023620	TGME49_026510	0.102	0.474
TGME49_023620	Bet3	0.052	0.477
TGME49_023620	TGME49_111400	0.067	0.511
TGME49_023620	TGME49_095000	0.054	0.579
TGME49_023620	TGME49_091680	0.101	0.721
TGME49_023620	TGME49_077000	0.13	0.811
TGME49_023620	TGME49_106410	0.052	0.837
TGME49_023620	Trs31	0.1	0.885
TGME49_023620	TGME49_067530	0.1	0.916
TGME49_023620	TGME49_100240	0.054	0.928
TGME49_023620	TGME49_026600	0.152	0.974
TGME49_023620	TGME49_070070	0.19	0.975
TGME49_024270	TGME49_027610	0.062	0.18
TGME49_024270	Bet5	0	0.228
TGME49_024270	TGME49_073570	0.055	0.232
TGME49_024270	TGME49_106410	0.102	0.326
TGME49_024270	Bet3	0	0.412
TGME49_024270	TGME49_040540	0.055	0.443
TGME49_024270	TGME49_070070	0	0.472
TGME49_024270	TGME49_090950	0.053	0.79
TGME49_024270	TGME49_100240	0	0.867
TGME49_024270	TGME49_091120	0.054	0.919
TGME49_024270	TGME49_095000	0.132	0.97
TGME49_024270	TGME49_115530	0.258	0.973
TGME49_024270	TGME49_120670	0.152	0.973
TGME49_024270	TGME49_030220	0.185	0.974
TGME49_024270	TGME49_089730	0.19	0.981
TGME49_026510	TGME49_073570	0.112	0.154
TGME49_026510	TGME49_040540	0.13	0.162
TGME49_026510	Trs23	0	0.165
TGME49_026510	TGME49_090950	0.156	0.22
TGME49_026510	Bet3	0	0.248
TGME49_026510	TGME49_027610	0.052	0.259
TGME49_026510	TGME49_106410	0.127	0.281
TGME49_026510	TGME49_049170	0.053	0.331
TGME49_026510	TGME49_069980	0.652	0.739
TGME49_026510	TGME49_067530	0.101	0.809
TGME49_026510	TGME49_026600	0.066	0.855
TGME49_026510	TGME49_070070	0.099	0.912
TGME49_026510	TGME49_094730	0.548	0.967
TGME49_026510	TGME49_077000	0.623	0.977
TGME49_026510	TGME49_091680	0.692	0.998
TGME49_026510	TGME49_111400	0.928	0.998
TGME49_026600	TGME49_091120	0	0.201
TGME49_026600	TGME49_069980	0.053	0.224
TGME49_026600	Trs23	0.052	0.227
TGME49_026600	TGME49_089730	0	0.27
TGME49_026600	TGME49_108960	0.06	0.347
TGME49_026600	TGME49_073570	0.045	0.416
TGME49_026600	TGME49_120670	0.049	0.417
TGME49_026600	Trs31	0	0.553
TGME49_026600	TGME49_030220	0.045	0.559
TGME49_026600	Bet5	0	0.67
TGME49_026600	TGME49_094730	0.047	0.675
TGME49_026600	TGME49_090950	0	0.702
TGME49_026600	TGME49_049170	0.089	0.728
TGME49_026600	TGME49_111400	0	0.778
TGME49_026600	TGME49_095000	0.104	0.849
TGME49_026600	TGME49_106410	0.109	0.859
TGME49_026600	Bet3	0.065	0.886
TGME49_026600	TGME49_091680	0.059	0.888
TGME49_026600	TGME49_040540	0.049	0.892
TGME49_026600	TGME49_077000	0.108	0.9
TGME49_026600	TGME49_067530	0.053	0.959
TGME49_026600	TGME49_100240	0.047	0.963
TGME49_026600	TGME49_070070	0.128	0.974
TGME49_027610	TGME49_089730	0.098	0.154
TGME49_027610	TGME49_077000	0	0.256
TGME49_027610	TGME49_106410	0.055	0.259
TGME49_027610	TGME49_120670	0.101	0.312
TGME49_027610	TGME49_115530	0.062	0.319
TGME49_027610	TGME49_057020	0	0.386
TGME49_027610	TGME49_095000	0	0.394
TGME49_027610	TGME49_030220	0.106	0.43
TGME49_027610	TGME49_111400	0.065	0.718
TGME49_027610	TGME49_049170	0.053	0.731
TGME49_027610	TGME49_094960	0	0.779
TGME49_027610	TGME49_091680	0	0.809
TGME49_027610	TGME49_114720	0	0.817
TGME49_027610	Trs23	0.053	0.917
TGME49_027610	Bet3	0.049	0.957
TGME49_027610	Bet5	0.053	0.96
TGME49_027610	Trs31	0	0.966
TGME49_030220	TGME49_094960	0.098	0.169
TGME49_030220	TGME49_070070	0.052	0.171
TGME49_030220	TGME49_049170	0.054	0.236
TGME49_030220	TGME49_073570	0.101	0.242
TGME49_030220	TGME49_111400	0.09	0.265
TGME49_030220	TGME49_067530	0	0.408
TGME49_030220	Trs31	0	0.624
TGME49_030220	TGME49_106410	0.058	0.661
TGME49_030220	Trs23	0	0.747
TGME49_030220	TGME49_040540	0.1	0.795
TGME49_030220	Bet3	0.058	0.826
TGME49_030220	Bet5	0.043	0.907
TGME49_030220	TGME49_090950	0.123	0.914
TGME49_030220	TGME49_100240	0	0.918
TGME49_030220	TGME49_091120	0	0.961
TGME49_030220	TGME49_095000	0.164	0.969
TGME49_030220	TGME49_120670	0.171	0.974
TGME49_030220	TGME49_115530	0.418	0.979
TGME49_030220	TGME49_089730	0.575	0.986
TGME49_031870	TGME49_091680	0	0.163
TGME49_031870	TGME49_069980	0	0.23
TGME49_031870	TGME49_035650	0.15	0.878
TGME49_031870	TGME49_108960	0.065	0.932
TGME49_031870	TGME49_048330	0.146	0.939
TGME49_031870	Bet5	0.316	0.951
TGME49_035650	TGME49_108960	0.053	0.257
TGME49_035650	TGME49_048330	0.054	0.834
TGME49_035650	Bet5	0.13	0.862
TGME49_040540	TGME49_077000	0.117	0.151
TGME49_040540	TGME49_111400	0.05	0.169
TGME49_040540	TGME49_049170	0.049	0.177
TGME49_040540	TGME49_091680	0.18	0.182
TGME49_040540	TGME49_120670	0.055	0.394
TGME49_040540	TGME49_070070	0	0.405
TGME49_040540	TGME49_100240	0	0.445
TGME49_040540	TGME49_095000	0.056	0.533
TGME49_040540	TGME49_067530	0.114	0.58
TGME49_040540	Trs31	0.048	0.67
TGME49_040540	Trs23	0.12	0.765
TGME49_040540	Bet3	0	0.817
TGME49_040540	TGME49_089730	0.1	0.819
TGME49_040540	TGME49_115530	0.118	0.836
TGME49_040540	Bet5	0.098	0.862
TGME49_040540	TGME49_073570	0.149	0.971
TGME49_040540	TGME49_106410	0.179	0.975
Bet5	TGME49_091120	0.061	0.189
Bet5	TGME49_095000	0.043	0.297
Bet5	TGME49_100240	0.054	0.311
Bet5	TGME49_077000	0	0.329
Bet5	TGME49_120670	0	0.611
Bet5	TGME49_067530	0.052	0.647
Bet5	TGME49_069980	0	0.649
Bet5	TGME49_094960	0.065	0.658
Bet5	TGME49_089730	0	0.673
Bet5	TGME49_057020	0.078	0.804
Bet5	TGME49_070070	0.063	0.814
Bet5	TGME49_115530	0	0.835
Bet5	TGME49_091680	0.051	0.859
Bet5	TGME49_049170	0.051	0.862
Bet5	TGME49_111400	0	0.877
Bet5	TGME49_106410	0	0.903
Bet5	TGME49_108960	0.1	0.935
Bet5	TGME49_114720	0.167	0.939
Bet5	TGME49_048330	0.321	0.97
Bet5	Trs31	0.134	0.972
Bet5	Trs23	0.162	0.987
Bet5	Bet3	0.099	0.99
TGME49_048330	TGME49_115530	0	0.161
TGME49_048330	TGME49_069980	0.043	0.182
TGME49_048330	TGME49_108960	0.099	0.904
TGME49_049170	TGME49_094730	0.059	0.175
TGME49_049170	TGME49_094960	0.042	0.192
TGME49_049170	TGME49_120670	0.053	0.209
TGME49_049170	TGME49_114720	0.059	0.252
TGME49_049170	TGME49_100240	0.106	0.287
TGME49_049170	TGME49_090950	0.1	0.384
TGME49_049170	TGME49_111400	0.057	0.387
TGME49_049170	TGME49_115530	0.13	0.389
TGME49_049170	TGME49_067530	0	0.401
TGME49_049170	TGME49_077000	0.065	0.446
TGME49_049170	TGME49_106410	0	0.615
TGME49_049170	TGME49_095000	0.065	0.627
TGME49_049170	TGME49_091120	0.042	0.638
TGME49_049170	TGME49_091680	0.09	0.647
TGME49_049170	Trs23	0	0.731
TGME49_049170	TGME49_070070	0.105	0.736
TGME49_049170	Trs31	0.053	0.739
TGME49_049170	Bet3	0.062	0.813
TGME49_057020	Trs23	0.054	0.395
TGME49_057020	Bet3	0.052	0.479
TGME49_057020	TGME49_094960	0.054	0.692
TGME49_057020	TGME49_114720	0.045	0.694
TGME49_057020	Trs31	0.052	0.864
TGME49_059640	TGME49_090950	0.105	0.202
TGME49_059640	TGME49_111400	0.126	0.282
TGME49_067530	TGME49_094960	0	0.161
TGME49_067530	TGME49_108960	0	0.195
TGME49_067530	TGME49_073570	0.101	0.213
TGME49_067530	TGME49_094730	0	0.225
TGME49_067530	TGME49_089730	0	0.388
TGME49_067530	Bet3	0.057	0.392
TGME49_067530	TGME49_111400	0	0.412
TGME49_067530	TGME49_120670	0	0.487
TGME49_067530	Trs31	0	0.599
TGME49_067530	TGME49_091680	0.099	0.656
TGME49_067530	TGME49_106410	0.108	0.677
TGME49_067530	TGME49_095000	0.057	0.689
TGME49_067530	TGME49_077000	0.089	0.849
TGME49_067530	TGME49_100240	0	0.889
TGME49_067530	TGME49_070070	0.1	0.965
Trs31	TGME49_077000	0.065	0.169
Trs31	TGME49_111400	0	0.206
Trs31	TGME49_120670	0.051	0.395
Trs31	TGME49_089730	0.049	0.468
Trs31	TGME49_115530	0.055	0.527
Trs31	TGME49_106410	0	0.582
Trs31	TGME49_091680	0	0.816
Trs31	TGME49_094960	0.099	0.833
Trs31	TGME49_114720	0.089	0.932
Trs31	Trs23	0.065	0.972
Trs31	Bet3	0.114	0.99
TGME49_069980	TGME49_090950	0.052	0.17
TGME49_069980	TGME49_108960	0.051	0.198
TGME49_069980	TGME49_094730	0.249	0.292
TGME49_069980	TGME49_106410	0	0.394
TGME49_069980	TGME49_111400	0.353	0.6
TGME49_069980	TGME49_077000	0.193	0.67
TGME49_069980	TGME49_070070	0.064	0.855
TGME49_069980	TGME49_091680	0.716	0.953
TGME49_070070	Trs23	0.054	0.264
TGME49_070070	TGME49_089730	0	0.293
TGME49_070070	TGME49_073570	0	0.382
TGME49_070070	TGME49_120670	0	0.399
TGME49_070070	TGME49_115530	0.125	0.431
TGME49_070070	TGME49_094730	0.049	0.787
TGME49_070070	TGME49_106410	0	0.856
TGME49_070070	Bet3	0.087	0.861
TGME49_070070	TGME49_111400	0.053	0.863
TGME49_070070	TGME49_095000	0.052	0.894
TGME49_070070	TGME49_077000	0.171	0.951
TGME49_070070	TGME49_100240	0.101	0.957
TGME49_070070	TGME49_091680	0.107	0.974
TGME49_073570	TGME49_115530	0.1	0.159
TGME49_073570	TGME49_089730	0.13	0.187
TGME49_073570	TGME49_095000	0.06	0.204
TGME49_073570	TGME49_111400	0	0.225
TGME49_073570	TGME49_077000	0.102	0.28
TGME49_073570	TGME49_090950	0.093	0.478
TGME49_073570	Bet3	0	0.811
TGME49_073570	TGME49_106410	0.193	0.976
TGME49_077000	Trs23	0	0.194
TGME49_077000	TGME49_095000	0.065	0.21
TGME49_077000	TGME49_090950	0.15	0.281
TGME49_077000	TGME49_106410	0.118	0.433
TGME49_077000	Bet3	0.042	0.833
TGME49_077000	TGME49_094730	0.173	0.941
TGME49_077000	TGME49_111400	0.671	0.996
TGME49_077000	TGME49_091680	0.709	0.999
TGME49_089730	TGME49_111400	0	0.161
TGME49_089730	Trs23	0	0.292
TGME49_089730	TGME49_090950	0.052	0.581
TGME49_089730	TGME49_106410	0.108	0.685
TGME49_089730	Bet3	0.053	0.79
TGME49_089730	TGME49_100240	0	0.909
TGME49_089730	TGME49_091120	0.052	0.96
TGME49_089730	TGME49_115530	0.338	0.972
TGME49_089730	TGME49_095000	0.143	0.972
TGME49_089730	TGME49_120670	0.179	0.974
TGME49_090950	TGME49_106410	0	0.224
TGME49_090950	TGME49_095000	0.106	0.311
TGME49_090950	TGME49_115530	0.099	0.337
TGME49_090950	TGME49_120670	0.065	0.422
TGME49_090950	TGME49_100240	0	0.6
TGME49_090950	TGME49_094730	0.189	0.856
TGME49_090950	TGME49_091680	0.501	0.952
TGME49_090950	TGME49_111400	0.549	0.955
TGME49_091120	TGME49_091680	0	0.199
TGME49_091120	Trs23	0	0.225
TGME49_091120	TGME49_100240	0.043	0.425
TGME49_091120	TGME49_120670	0.052	0.87
TGME49_091120	TGME49_115530	0.056	0.932
TGME49_091120	TGME49_095000	0.098	0.939
TGME49_091680	TGME49_114720	0	0.157
TGME49_091680	TGME49_108960	0	0.16
TGME49_091680	TGME49_115530	0.147	0.18
TGME49_091680	TGME49_095000	0.116	0.216
TGME49_091680	TGME49_106410	0.1	0.304
TGME49_091680	Trs23	0.052	0.723
TGME49_091680	Bet3	0.049	0.886
TGME49_091680	TGME49_094730	0.16	0.941
TGME49_091680	TGME49_111400	0.706	0.997
Trs23	TGME49_095000	0.045	0.202
Trs23	TGME49_111400	0	0.377
Trs23	TGME49_115530	0.05	0.402
Trs23	TGME49_106410	0.048	0.544
Trs23	TGME49_094960	0.056	0.753
Trs23	TGME49_114720	0.061	0.865
Trs23	Bet3	0.083	0.99
TGME49_094730	Bet3	0	0.155
TGME49_094730	TGME49_106410	0	0.185
TGME49_094730	TGME49_111400	0.737	0.98
TGME49_094960	TGME49_095000	0.1	0.17
TGME49_094960	TGME49_120670	0.06	0.178
TGME49_094960	Bet3	0	0.658
TGME49_094960	TGME49_114720	0	0.701
TGME49_095000	TGME49_111400	0.055	0.173
TGME49_095000	TGME49_108960	0.052	0.208
TGME49_095000	TGME49_106410	0.054	0.461
TGME49_095000	Bet3	0.053	0.491
TGME49_095000	TGME49_100240	0.053	0.9
TGME49_095000	TGME49_115530	0.108	0.955
TGME49_095000	TGME49_120670	0.27	0.992
Bet3	TGME49_100240	0.101	0.242
Bet3	TGME49_115530	0	0.834
Bet3	TGME49_120670	0	0.857
Bet3	TGME49_111400	0	0.908
Bet3	TGME49_106410	0.051	0.916
Bet3	TGME49_114720	0.104	0.972
TGME49_100240	TGME49_108960	0	0.219
TGME49_100240	TGME49_106410	0	0.404
TGME49_100240	TGME49_115530	0.13	0.891
TGME49_100240	TGME49_120670	0	0.907
TGME49_106410	TGME49_120670	0	0.407
TGME49_106410	TGME49_115530	0	0.78
TGME49_106410	TGME49_111400	0.052	0.881
TGME49_111400	TGME49_115530	0	0.582
TGME49_115530	TGME49_120670	0.13	0.96

## Sheet: Human
Gene 1	Gene 2	Weight	Network group	Network
TRS85	TRS20	0.0174876	Co-expression	Ramaswamy-Golub-2001
TRAPPC11	TRS85	0.023415	Co-expression	Ramaswamy-Golub-2001
TRS33	BET5	0.00338646	Co-expression	Chen-Brown-2002
SERINC3	TRS33	0.00403546	Co-expression	Chen-Brown-2002
TRS85	TRS31	0.186026	Physical Interactions	Hein-Mann-2015
TRS85	BET5	0.186026	Physical Interactions	Hein-Mann-2015
TRS85	TRS33	0.152514	Physical Interactions	Hein-Mann-2015
TRS85	TRS20	0.327772	Physical Interactions	Hein-Mann-2015
BET3	TRS85	0.186026	Physical Interactions	Hein-Mann-2015
TRAPPC11	TRS31	0.23533	Physical Interactions	Hein-Mann-2015
TRAPPC11	BET5	0.23533	Physical Interactions	Hein-Mann-2015
TRAPPC11	TRS33	0.192936	Physical Interactions	Hein-Mann-2015
TRAPPC11	TRS85	0.0303901	Physical Interactions	Hein-Mann-2015
TRAPPC11	BET3	0.23533	Physical Interactions	Hein-Mann-2015
TRAPPC2L	TRS85	0.186026	Physical Interactions	Hein-Mann-2015
TRAPPC2L	TRAPPC11	0.23533	Physical Interactions	Hein-Mann-2015
TRAPPC13	TRS85	0.0530849	Physical Interactions	Hein-Mann-2015
TRAPPC12	TRS85	0.186026	Physical Interactions	Hein-Mann-2015
TRAPPC12	TRAPPC11	0.23533	Physical Interactions	Hein-Mann-2015
SERINC3	TRS85	0.327772	Physical Interactions	Hein-Mann-2015
CENPE	TRS23	0.110229	Physical Interactions	Hein-Mann-2015
CENPE	TRS33	0.0601161	Physical Interactions	Hein-Mann-2015
MIS12	TRS23	0.113312	Physical Interactions	Hein-Mann-2015
BET3	TRS23	0.209351	Physical Interactions	IREF-DIP
BET3	BET5	0.209351	Physical Interactions	IREF-DIP
BET3	TRS33	0.209351	Physical Interactions	IREF-DIP
BET3	TRS20	0.209351	Physical Interactions	IREF-DIP
BET3	TRS85	0.209351	Physical Interactions	IREF-DIP
TRAPPC11	BET3	0.209351	Physical Interactions	IREF-DIP
PLA2G4D	TRS23	0.209351	Physical Interactions	IREF-DIP
PLA2G4D	BET5	0.209351	Physical Interactions	IREF-DIP
PLA2G4D	TRS33	0.209351	Physical Interactions	IREF-DIP
PLA2G4D	TRS20	0.209351	Physical Interactions	IREF-DIP
PLA2G4D	TRS85	0.209351	Physical Interactions	IREF-DIP
PLA2G4D	BET3	0.0357854	Physical Interactions	IREF-DIP
PLA2G4D	TRAPPC11	0.209351	Physical Interactions	IREF-DIP
TRAPPC13	BET3	0.209351	Physical Interactions	IREF-DIP
TRAPPC13	PLA2G4D	0.209351	Physical Interactions	IREF-DIP
TRAPPC12	BET3	0.209351	Physical Interactions	IREF-DIP
TRAPPC12	PLA2G4D	0.209351	Physical Interactions	IREF-DIP
TRAPPC10	BET3	0.209351	Physical Interactions	IREF-DIP
TRAPPC10	PLA2G4D	0.209351	Physical Interactions	IREF-DIP
FASN	BET3	0.209351	Physical Interactions	IREF-DIP
FASN	PLA2G4D	0.209351	Physical Interactions	IREF-DIP
TRS23	TRS31	0.579904	Physical Interactions	IREF-INTACT
BET3	TRS33	0.113932	Physical Interactions	IREF-INTACT
BET3	TRS20	0.0532874	Physical Interactions	IREF-INTACT
BET3	TRS85	0.20602	Physical Interactions	IREF-INTACT
TRAPPC6B	BET3	0.389785	Physical Interactions	IREF-INTACT
TRAPPC2L	TRS85	0.16196	Physical Interactions	IREF-INTACT
TRAPPC2L	BET3	0.066565	Physical Interactions	IREF-INTACT
TRAPPC13	TRS85	0.501269	Physical Interactions	IREF-INTACT
TRAPPC13	BET3	0.20602	Physical Interactions	IREF-INTACT
TRAPPC13	TRAPPC2L	0.16196	Physical Interactions	IREF-INTACT
TRAPPC9	BET3	0.284827	Physical Interactions	IREF-INTACT
ABRA	TRS20	0.377198	Physical Interactions	IREF-INTACT
POSTN	TRS20	0.219116	Physical Interactions	IREF-INTACT
POSTN	TRAPPC2L	0.273713	Physical Interactions	IREF-INTACT
TK1	TRS31	0.0293078	Physical Interactions	IREF-INTACT
TK1	TRS23	0.0284951	Physical Interactions	IREF-INTACT
TK1	BET5	0.13601	Physical Interactions	IREF-INTACT
TK1	TRS33	0.0148583	Physical Interactions	IREF-INTACT
TK1	TRS20	0.00694944	Physical Interactions	IREF-INTACT
TK1	BET3	0.0110426	Physical Interactions	IREF-INTACT
TK1	TRAPPC6B	0.0508335	Physical Interactions	IREF-INTACT
TK1	TRAPPC2L	0.00868103	Physical Interactions	IREF-INTACT
TK1	TRAPPC10	0.0596323	Physical Interactions	IREF-INTACT
TK1	TRAPPC9	0.0371456	Physical Interactions	IREF-INTACT
SPATA4	TRS20	0.180324	Physical Interactions	IREF-INTACT
SPATA4	TRAPPC2L	0.225255	Physical Interactions	IREF-INTACT
TRS20	TRS31	0.128449	Physical Interactions	BIOGRID-SMALL-SCALE-STUDIES
TRS20	TRS23	0.0748537	Physical Interactions	BIOGRID-SMALL-SCALE-STUDIES
TRS20	TRS33	0.0774863	Physical Interactions	BIOGRID-SMALL-SCALE-STUDIES
TRS85	TRS23	0.109867	Physical Interactions	BIOGRID-SMALL-SCALE-STUDIES
TRS85	TRS20	0.0556476	Physical Interactions	BIOGRID-SMALL-SCALE-STUDIES
BET3	TRS31	0.196882	Physical Interactions	BIOGRID-SMALL-SCALE-STUDIES
BET3	BET5	0.162451	Physical Interactions	BIOGRID-SMALL-SCALE-STUDIES
BET3	TRS33	0.118768	Physical Interactions	BIOGRID-SMALL-SCALE-STUDIES
BET3	TRS20	0.0581121	Physical Interactions	BIOGRID-SMALL-SCALE-STUDIES
BET3	TRS85	0.0852947	Physical Interactions	BIOGRID-SMALL-SCALE-STUDIES
TRAPPC6B	TRS33	0.152516	Physical Interactions	BIOGRID-SMALL-SCALE-STUDIES
TRAPPC6B	TRS20	0.0746245	Physical Interactions	BIOGRID-SMALL-SCALE-STUDIES
TRAPPC6B	TRS85	0.109531	Physical Interactions	BIOGRID-SMALL-SCALE-STUDIES
TRAPPC6B	BET3	0.114382	Physical Interactions	BIOGRID-SMALL-SCALE-STUDIES
TRAPPC11	TRS23	0.126356	Physical Interactions	BIOGRID-SMALL-SCALE-STUDIES
TRAPPC11	BET5	0.178907	Physical Interactions	BIOGRID-SMALL-SCALE-STUDIES
TRAPPC11	TRS20	0.063999	Physical Interactions	BIOGRID-SMALL-SCALE-STUDIES
TRAPPC11	TRS85	0.0939352	Physical Interactions	BIOGRID-SMALL-SCALE-STUDIES
TRAPPC11	BET3	0.0980955	Physical Interactions	BIOGRID-SMALL-SCALE-STUDIES
TRAPPC2L	TRS23	0.108252	Physical Interactions	BIOGRID-SMALL-SCALE-STUDIES
TRAPPC2L	TRS33	0.112059	Physical Interactions	BIOGRID-SMALL-SCALE-STUDIES
TRAPPC2L	TRS85	0.0804762	Physical Interactions	BIOGRID-SMALL-SCALE-STUDIES
TRAPPC2L	BET3	0.0840403	Physical Interactions	BIOGRID-SMALL-SCALE-STUDIES
TRAPPC2L	TRAPPC6B	0.10792	Physical Interactions	BIOGRID-SMALL-SCALE-STUDIES
TRAPPC2L	TRAPPC11	0.0925538	Physical Interactions	BIOGRID-SMALL-SCALE-STUDIES
TRAPPC3L	TRS31	0.174799	Physical Interactions	BIOGRID-SMALL-SCALE-STUDIES
TRAPPC3L	TRS23	0.101864	Physical Interactions	BIOGRID-SMALL-SCALE-STUDIES
TRAPPC3L	BET5	0.144229	Physical Interactions	BIOGRID-SMALL-SCALE-STUDIES
TRAPPC3L	TRS33	0.105447	Physical Interactions	BIOGRID-SMALL-SCALE-STUDIES
TRAPPC3L	TRS20	0.051594	Physical Interactions	BIOGRID-SMALL-SCALE-STUDIES
TRAPPC3L	TRS85	0.0757276	Physical Interactions	BIOGRID-SMALL-SCALE-STUDIES
TRAPPC3L	TRAPPC6B	0.101552	Physical Interactions	BIOGRID-SMALL-SCALE-STUDIES
TRAPPC3L	TRAPPC11	0.0870926	Physical Interactions	BIOGRID-SMALL-SCALE-STUDIES
TRAPPC3L	TRAPPC2L	0.0746139	Physical Interactions	BIOGRID-SMALL-SCALE-STUDIES
TRAPPC13	TRS85	0.226492	Physical Interactions	BIOGRID-SMALL-SCALE-STUDIES
TRAPPC13	BET3	0.236523	Physical Interactions	BIOGRID-SMALL-SCALE-STUDIES
TRAPPC13	TRAPPC2L	0.223162	Physical Interactions	BIOGRID-SMALL-SCALE-STUDIES
TRAPPC12	TRS23	0.111275	Physical Interactions	BIOGRID-SMALL-SCALE-STUDIES
TRAPPC12	BET5	0.157554	Physical Interactions	BIOGRID-SMALL-SCALE-STUDIES
TRAPPC12	TRS33	0.115189	Physical Interactions	BIOGRID-SMALL-SCALE-STUDIES
TRAPPC12	TRS20	0.0563606	Physical Interactions	BIOGRID-SMALL-SCALE-STUDIES
TRAPPC12	TRS85	0.0827239	Physical Interactions	BIOGRID-SMALL-SCALE-STUDIES
TRAPPC12	TRAPPC6B	0.110934	Physical Interactions	BIOGRID-SMALL-SCALE-STUDIES
TRAPPC12	TRAPPC11	0.0951388	Physical Interactions	BIOGRID-SMALL-SCALE-STUDIES
TRAPPC12	TRAPPC2L	0.0815073	Physical Interactions	BIOGRID-SMALL-SCALE-STUDIES
TRAPPC12	TRAPPC3L	0.0766979	Physical Interactions	BIOGRID-SMALL-SCALE-STUDIES
TRAPPC10	TRS31	0.18589	Physical Interactions	BIOGRID-SMALL-SCALE-STUDIES
TRAPPC10	TRS23	0.108328	Physical Interactions	BIOGRID-SMALL-SCALE-STUDIES
TRAPPC10	BET5	0.153381	Physical Interactions	BIOGRID-SMALL-SCALE-STUDIES
TRAPPC10	TRS33	0.112138	Physical Interactions	BIOGRID-SMALL-SCALE-STUDIES
TRAPPC10	TRS20	0.0548678	Physical Interactions	BIOGRID-SMALL-SCALE-STUDIES
TRAPPC10	TRS85	0.0805327	Physical Interactions	BIOGRID-SMALL-SCALE-STUDIES
TRAPPC10	TRAPPC6B	0.107996	Physical Interactions	BIOGRID-SMALL-SCALE-STUDIES
TRAPPC10	TRAPPC2L	0.0793484	Physical Interactions	BIOGRID-SMALL-SCALE-STUDIES
TRAPPC10	TRAPPC3L	0.0746664	Physical Interactions	BIOGRID-SMALL-SCALE-STUDIES
TRAPPC10	TRAPPC12	0.0815646	Physical Interactions	BIOGRID-SMALL-SCALE-STUDIES
TRAPPC9	TRS23	0.154728	Physical Interactions	BIOGRID-SMALL-SCALE-STUDIES
TRAPPC9	TRS20	0.0783697	Physical Interactions	BIOGRID-SMALL-SCALE-STUDIES
TRAPPC9	TRS85	0.115028	Physical Interactions	BIOGRID-SMALL-SCALE-STUDIES
TRAPPC9	TRAPPC2L	0.113336	Physical Interactions	BIOGRID-SMALL-SCALE-STUDIES
TRAPPC9	TRAPPC3L	0.106649	Physical Interactions	BIOGRID-SMALL-SCALE-STUDIES
TRAPPC9	TRAPPC12	0.116502	Physical Interactions	BIOGRID-SMALL-SCALE-STUDIES
TRAPPC9	TRAPPC10	0.113416	Physical Interactions	BIOGRID-SMALL-SCALE-STUDIES
CLIC2	TRS20	0.395374	Physical Interactions	BIOGRID-SMALL-SCALE-STUDIES
TRS20	TRS31	0.0982581	Physical Interactions	IREF-BIOGRID
TRS20	TRS23	0.0844372	Physical Interactions	IREF-BIOGRID
TRS20	TRS33	0.0701667	Physical Interactions	IREF-BIOGRID
TRS85	TRS23	0.0913115	Physical Interactions	IREF-BIOGRID
TRS85	TRS20	0.0649151	Physical Interactions	IREF-BIOGRID
BET3	TRS31	0.106636	Physical Interactions	IREF-BIOGRID
BET3	BET5	0.139605	Physical Interactions	IREF-BIOGRID
BET3	TRS33	0.0761496	Physical Interactions	IREF-BIOGRID
BET3	TRS20	0.0651464	Physical Interactions	IREF-BIOGRID
BET3	TRS85	0.0704502	Physical Interactions	IREF-BIOGRID
TRAPPC6B	TRS33	0.115038	Physical Interactions	IREF-BIOGRID
TRAPPC6B	TRS20	0.098416	Physical Interactions	IREF-BIOGRID
TRAPPC6B	TRS85	0.106428	Physical Interactions	IREF-BIOGRID
TRAPPC6B	BET3	0.106808	Physical Interactions	IREF-BIOGRID
TRAPPC11	TRS23	0.102613	Physical Interactions	IREF-BIOGRID
TRAPPC11	BET5	0.156327	Physical Interactions	IREF-BIOGRID
TRAPPC11	TRS20	0.0729497	Physical Interactions	IREF-BIOGRID
TRAPPC11	TRS85	0.0788887	Physical Interactions	IREF-BIOGRID
TRAPPC11	BET3	0.0791698	Physical Interactions	IREF-BIOGRID
TRAPPC2L	TRS23	0.0805074	Physical Interactions	IREF-BIOGRID
TRAPPC2L	TRS33	0.0669011	Physical Interactions	IREF-BIOGRID
TRAPPC2L	TRS85	0.0618939	Physical Interactions	IREF-BIOGRID
TRAPPC2L	BET3	0.0621144	Physical Interactions	IREF-BIOGRID
TRAPPC2L	TRAPPC6B	0.0938356	Physical Interactions	IREF-BIOGRID
TRAPPC2L	TRAPPC11	0.0695545	Physical Interactions	IREF-BIOGRID
TRAPPC3L	TRS31	0.117071	Physical Interactions	IREF-BIOGRID
TRAPPC3L	TRS23	0.100604	Physical Interactions	IREF-BIOGRID
TRAPPC3L	BET5	0.153266	Physical Interactions	IREF-BIOGRID
TRAPPC3L	TRS33	0.0836012	Physical Interactions	IREF-BIOGRID
TRAPPC3L	TRS20	0.0715213	Physical Interactions	IREF-BIOGRID
TRAPPC3L	TRS85	0.0773441	Physical Interactions	IREF-BIOGRID
TRAPPC3L	TRAPPC6B	0.117259	Physical Interactions	IREF-BIOGRID
TRAPPC3L	TRAPPC11	0.086917	Physical Interactions	IREF-BIOGRID
TRAPPC3L	TRAPPC2L	0.0681926	Physical Interactions	IREF-BIOGRID
TRAPPC13	TRS85	0.218609	Physical Interactions	IREF-BIOGRID
TRAPPC13	BET3	0.219388	Physical Interactions	IREF-BIOGRID
TRAPPC13	TRAPPC2L	0.192743	Physical Interactions	IREF-BIOGRID
TRAPPC12	TRS23	0.0944365	Physical Interactions	IREF-BIOGRID
TRAPPC12	BET5	0.14387	Physical Interactions	IREF-BIOGRID
TRAPPC12	TRS33	0.0784761	Physical Interactions	IREF-BIOGRID
TRAPPC12	TRS20	0.0671368	Physical Interactions	IREF-BIOGRID
TRAPPC12	TRS85	0.0726026	Physical Interactions	IREF-BIOGRID
TRAPPC12	TRAPPC6B	0.110071	Physical Interactions	IREF-BIOGRID
TRAPPC12	TRAPPC11	0.0815886	Physical Interactions	IREF-BIOGRID
TRAPPC12	TRAPPC2L	0.0640121	Physical Interactions	IREF-BIOGRID
TRAPPC12	TRAPPC3L	0.0799911	Physical Interactions	IREF-BIOGRID
TRAPPC10	TRS31	0.110589	Physical Interactions	IREF-BIOGRID
TRAPPC10	TRS23	0.0950339	Physical Interactions	IREF-BIOGRID
TRAPPC10	BET5	0.14478	Physical Interactions	IREF-BIOGRID
TRAPPC10	TRS33	0.0789725	Physical Interactions	IREF-BIOGRID
TRAPPC10	TRS20	0.0675614	Physical Interactions	IREF-BIOGRID
TRAPPC10	TRS85	0.0730618	Physical Interactions	IREF-BIOGRID
TRAPPC10	TRAPPC6B	0.110767	Physical Interactions	IREF-BIOGRID
TRAPPC10	TRAPPC2L	0.064417	Physical Interactions	IREF-BIOGRID
TRAPPC10	TRAPPC3L	0.0804971	Physical Interactions	IREF-BIOGRID
TRAPPC10	TRAPPC12	0.0755623	Physical Interactions	IREF-BIOGRID
TRAPPC9	TRS23	0.121005	Physical Interactions	IREF-BIOGRID
TRAPPC9	TRS20	0.0860245	Physical Interactions	IREF-BIOGRID
TRAPPC9	TRS85	0.093028	Physical Interactions	IREF-BIOGRID
TRAPPC9	TRAPPC2L	0.0820208	Physical Interactions	IREF-BIOGRID
TRAPPC9	TRAPPC3L	0.102495	Physical Interactions	IREF-BIOGRID
TRAPPC9	TRAPPC12	0.0962118	Physical Interactions	IREF-BIOGRID
TRAPPC9	TRAPPC10	0.0968204	Physical Interactions	IREF-BIOGRID
CLIC2	TRS20	0.248663	Physical Interactions	IREF-BIOGRID
TRS23	TRS31	0.151584	Physical Interactions	IREF-SMALL-SCALE-STUDIES
TRS20	TRS31	0.0833629	Physical Interactions	IREF-SMALL-SCALE-STUDIES
TRS20	TRS23	0.0476315	Physical Interactions	IREF-SMALL-SCALE-STUDIES
TRS20	TRS33	0.0573555	Physical Interactions	IREF-SMALL-SCALE-STUDIES
TRS85	TRS23	0.0843326	Physical Interactions	IREF-SMALL-SCALE-STUDIES
TRS85	TRS20	0.0463783	Physical Interactions	IREF-SMALL-SCALE-STUDIES
BET3	TRS31	0.11138	Physical Interactions	IREF-SMALL-SCALE-STUDIES
BET3	TRS23	0.0636395	Physical Interactions	IREF-SMALL-SCALE-STUDIES
BET3	BET5	0.0967877	Physical Interactions	IREF-SMALL-SCALE-STUDIES
BET3	TRS33	0.0766316	Physical Interactions	IREF-SMALL-SCALE-STUDIES
BET3	TRS20	0.0349983	Physical Interactions	IREF-SMALL-SCALE-STUDIES
BET3	TRS85	0.0619652	Physical Interactions	IREF-SMALL-SCALE-STUDIES
TRAPPC6B	TRS33	0.132764	Physical Interactions	IREF-SMALL-SCALE-STUDIES
TRAPPC6B	TRS20	0.0606344	Physical Interactions	IREF-SMALL-SCALE-STUDIES
TRAPPC6B	TRS85	0.107354	Physical Interactions	IREF-SMALL-SCALE-STUDIES
TRAPPC6B	BET3	0.0810124	Physical Interactions	IREF-SMALL-SCALE-STUDIES
TRAPPC11	TRS23	0.0955847	Physical Interactions	IREF-SMALL-SCALE-STUDIES
TRAPPC11	BET5	0.145372	Physical Interactions	IREF-SMALL-SCALE-STUDIES
TRAPPC11	TRS20	0.0525664	Physical Interactions	IREF-SMALL-SCALE-STUDIES
TRAPPC11	TRS85	0.09307	Physical Interactions	IREF-SMALL-SCALE-STUDIES
TRAPPC11	BET3	0.070233	Physical Interactions	IREF-SMALL-SCALE-STUDIES
TRAPPC2L	TRS23	0.0567375	Physical Interactions	IREF-SMALL-SCALE-STUDIES
TRAPPC2L	TRS33	0.0683206	Physical Interactions	IREF-SMALL-SCALE-STUDIES
TRAPPC2L	TRS85	0.0552448	Physical Interactions	IREF-SMALL-SCALE-STUDIES
TRAPPC2L	BET3	0.0416891	Physical Interactions	IREF-SMALL-SCALE-STUDIES
TRAPPC2L	TRAPPC6B	0.0722263	Physical Interactions	IREF-SMALL-SCALE-STUDIES
TRAPPC2L	TRAPPC11	0.0626159	Physical Interactions	IREF-SMALL-SCALE-STUDIES
TRAPPC3L	TRS31	0.146123	Physical Interactions	IREF-SMALL-SCALE-STUDIES
TRAPPC3L	TRS23	0.083491	Physical Interactions	IREF-SMALL-SCALE-STUDIES
TRAPPC3L	BET5	0.126979	Physical Interactions	IREF-SMALL-SCALE-STUDIES
TRAPPC3L	TRS33	0.100536	Physical Interactions	IREF-SMALL-SCALE-STUDIES
TRAPPC3L	TRS20	0.0459155	Physical Interactions	IREF-SMALL-SCALE-STUDIES
TRAPPC3L	TRS85	0.0812944	Physical Interactions	IREF-SMALL-SCALE-STUDIES
TRAPPC3L	TRAPPC6B	0.106283	Physical Interactions	IREF-SMALL-SCALE-STUDIES
TRAPPC3L	TRAPPC11	0.0921412	Physical Interactions	IREF-SMALL-SCALE-STUDIES
TRAPPC3L	TRAPPC2L	0.0546935	Physical Interactions	IREF-SMALL-SCALE-STUDIES
PLA2G4D	TRS23	0.0830463	Physical Interactions	IREF-SMALL-SCALE-STUDIES
PLA2G4D	BET5	0.126303	Physical Interactions	IREF-SMALL-SCALE-STUDIES
PLA2G4D	TRS33	0.1	Physical Interactions	IREF-SMALL-SCALE-STUDIES
PLA2G4D	TRS20	0.045671	Physical Interactions	IREF-SMALL-SCALE-STUDIES
PLA2G4D	TRS85	0.0808614	Physical Interactions	IREF-SMALL-SCALE-STUDIES
PLA2G4D	BET3	0.0610201	Physical Interactions	IREF-SMALL-SCALE-STUDIES
PLA2G4D	TRAPPC11	0.0916504	Physical Interactions	IREF-SMALL-SCALE-STUDIES
TRAPPC13	TRS85	0.196582	Physical Interactions	IREF-SMALL-SCALE-STUDIES
TRAPPC13	BET3	0.148346	Physical Interactions	IREF-SMALL-SCALE-STUDIES
TRAPPC13	TRAPPC2L	0.132257	Physical Interactions	IREF-SMALL-SCALE-STUDIES
TRAPPC13	PLA2G4D	0.193584	Physical Interactions	IREF-SMALL-SCALE-STUDIES
TRAPPC12	TRS23	0.0803466	Physical Interactions	IREF-SMALL-SCALE-STUDIES
TRAPPC12	BET5	0.122197	Physical Interactions	IREF-SMALL-SCALE-STUDIES
TRAPPC12	TRS33	0.0967495	Physical Interactions	IREF-SMALL-SCALE-STUDIES
TRAPPC12	TRS20	0.0441863	Physical Interactions	IREF-SMALL-SCALE-STUDIES
TRAPPC12	TRS85	0.0782328	Physical Interactions	IREF-SMALL-SCALE-STUDIES
TRAPPC12	BET3	0.0590364	Physical Interactions	IREF-SMALL-SCALE-STUDIES
TRAPPC12	TRAPPC6B	0.10228	Physical Interactions	IREF-SMALL-SCALE-STUDIES
TRAPPC12	TRAPPC11	0.0886711	Physical Interactions	IREF-SMALL-SCALE-STUDIES
TRAPPC12	TRAPPC2L	0.0526337	Physical Interactions	IREF-SMALL-SCALE-STUDIES
TRAPPC12	TRAPPC3L	0.0774521	Physical Interactions	IREF-SMALL-SCALE-STUDIES
TRAPPC12	PLA2G4D	0.0770395	Physical Interactions	IREF-SMALL-SCALE-STUDIES
TRAPPC10	TRS31	0.1249	Physical Interactions	IREF-SMALL-SCALE-STUDIES
TRAPPC10	TRS23	0.0713646	Physical Interactions	IREF-SMALL-SCALE-STUDIES
TRAPPC10	BET5	0.108536	Physical Interactions	IREF-SMALL-SCALE-STUDIES
TRAPPC10	TRS33	0.0859337	Physical Interactions	IREF-SMALL-SCALE-STUDIES
TRAPPC10	TRS20	0.0392466	Physical Interactions	IREF-SMALL-SCALE-STUDIES
TRAPPC10	TRS85	0.069487	Physical Interactions	IREF-SMALL-SCALE-STUDIES
TRAPPC10	BET3	0.0524367	Physical Interactions	IREF-SMALL-SCALE-STUDIES
TRAPPC10	TRAPPC6B	0.0908463	Physical Interactions	IREF-SMALL-SCALE-STUDIES
TRAPPC10	TRAPPC2L	0.0467497	Physical Interactions	IREF-SMALL-SCALE-STUDIES
TRAPPC10	TRAPPC3L	0.0687936	Physical Interactions	IREF-SMALL-SCALE-STUDIES
TRAPPC10	PLA2G4D	0.0684272	Physical Interactions	IREF-SMALL-SCALE-STUDIES
TRAPPC10	TRAPPC12	0.0662028	Physical Interactions	IREF-SMALL-SCALE-STUDIES
TRAPPC9	TRS23	0.0915671	Physical Interactions	IREF-SMALL-SCALE-STUDIES
TRAPPC9	TRS20	0.0503569	Physical Interactions	IREF-SMALL-SCALE-STUDIES
TRAPPC9	TRS85	0.0891581	Physical Interactions	IREF-SMALL-SCALE-STUDIES
TRAPPC9	BET3	0.067281	Physical Interactions	IREF-SMALL-SCALE-STUDIES
TRAPPC9	TRAPPC2L	0.059984	Physical Interactions	IREF-SMALL-SCALE-STUDIES
TRAPPC9	TRAPPC3L	0.0882683	Physical Interactions	IREF-SMALL-SCALE-STUDIES
TRAPPC9	TRAPPC12	0.084944	Physical Interactions	IREF-SMALL-SCALE-STUDIES
TRAPPC9	TRAPPC10	0.075448	Physical Interactions	IREF-SMALL-SCALE-STUDIES
CLIC2	TRS20	0.346467	Physical Interactions	IREF-SMALL-SCALE-STUDIES
POSTN	TRS20	0.2005	Physical Interactions	IREF-SMALL-SCALE-STUDIES
POSTN	TRAPPC2L	0.238831	Physical Interactions	IREF-SMALL-SCALE-STUDIES
TK1	TRS31	0.116504	Physical Interactions	IREF-SMALL-SCALE-STUDIES
TK1	TRS23	0.0665674	Physical Interactions	IREF-SMALL-SCALE-STUDIES
TK1	BET5	0.101241	Physical Interactions	IREF-SMALL-SCALE-STUDIES
TK1	TRS33	0.0801572	Physical Interactions	IREF-SMALL-SCALE-STUDIES
TK1	TRS20	0.0366084	Physical Interactions	IREF-SMALL-SCALE-STUDIES
TK1	BET3	0.0489118	Physical Interactions	IREF-SMALL-SCALE-STUDIES
TK1	TRAPPC6B	0.0847395	Physical Interactions	IREF-SMALL-SCALE-STUDIES
TK1	TRAPPC2L	0.0436071	Physical Interactions	IREF-SMALL-SCALE-STUDIES
TK1	TRAPPC10	0.0548491	Physical Interactions	IREF-SMALL-SCALE-STUDIES
TK1	TRAPPC9	0.0703763	Physical Interactions	IREF-SMALL-SCALE-STUDIES
FASN	BET3	0.0988808	Physical Interactions	IREF-SMALL-SCALE-STUDIES
FASN	PLA2G4D	0.129034	Physical Interactions	IREF-SMALL-SCALE-STUDIES
SPATA4	TRS20	0.2005	Physical Interactions	IREF-SMALL-SCALE-STUDIES
SPATA4	TRAPPC2L	0.238831	Physical Interactions	IREF-SMALL-SCALE-STUDIES
BET3	TRS33	0.396014	Physical Interactions	Rolland-Vidal-2014
TRAPPC2L	BET3	0.31519	Physical Interactions	Rolland-Vidal-2014
BET3	TRS31	0.692531	Physical Interactions	Wan-Emili-2015
BET3	TRS23	0.16765	Physical Interactions	Wan-Emili-2015
TRAPPC6B	TRS23	0.274102	Physical Interactions	Wan-Emili-2015
TRAPPC6B	BET3	0.452719	Physical Interactions	Wan-Emili-2015
TRS33	TRS23	0.765367	Predicted	Wu-Stein-2010
BET3	TRS33	0.414214	Predicted	Wu-Stein-2010
TRAPPC2L	BET3	0.765367	Predicted	Wu-Stein-2010
BET3	TRS31	1	Predicted	I2D-IntAct-Mouse2Human
BET3	BET5	1	Predicted	I2D-BioGRID-Mouse2Human
BET3	TRS23	0.787162	Predicted	I2D-BIND-Worm2Human
BET3	TRS23	0.787162	Predicted	I2D-BioGRID-Worm2Human
ECHS1	BET3	0.259344	Predicted	I2D-BioGRID-Worm2Human
BET5	TRS23	0.396718	Predicted	I2D-BioGRID-Yeast2Human
BET3	TRS23	0.249712	Predicted	I2D-BioGRID-Yeast2Human
BET3	BET5	0.249712	Predicted	I2D-BioGRID-Yeast2Human
TRAPPC6B	TRS23	0.334919	Predicted	I2D-BioGRID-Yeast2Human
TRAPPC6B	BET5	0.334919	Predicted	I2D-BioGRID-Yeast2Human
TRAPPC6B	BET3	0.210813	Predicted	I2D-BioGRID-Yeast2Human
BET3	TRS23	0.667892	Predicted	I2D-MINT-Worm2Human
ECHS1	BET3	0.223605	Predicted	I2D-MINT-Worm2Human
BET3	TRS23	0.765367	Predicted	I2D-Li-Vidal-2004-CORE-1-Worm2Human
ECHS1	BET3	0.414214	Predicted	I2D-Li-Vidal-2004-CORE-1-Worm2Human
BET5	TRS23	0.463303	Predicted	I2D-IntAct-Yeast2Human
BET3	TRS23	0.277815	Predicted	I2D-IntAct-Yeast2Human
BET3	BET5	0.138012	Predicted	I2D-IntAct-Yeast2Human
TRAPPC6B	BET5	0.463303	Predicted	I2D-IntAct-Yeast2Human
TRAPPC6B	BET3	0.277815	Predicted	I2D-IntAct-Yeast2Human
BET5	TRS23	0.313062	Predicted	I2D-vonMering-Bork-2002-Low-Yeast2Human
BET3	TRS23	0.313062	Predicted	I2D-vonMering-Bork-2002-Low-Yeast2Human
BET3	BET5	0.313062	Predicted	I2D-vonMering-Bork-2002-Low-Yeast2Human
TRAPPC6B	TRS23	0.313062	Predicted	I2D-vonMering-Bork-2002-Low-Yeast2Human
TRAPPC6B	BET5	0.313062	Predicted	I2D-vonMering-Bork-2002-Low-Yeast2Human
TRAPPC6B	BET3	0.313062	Predicted	I2D-vonMering-Bork-2002-Low-Yeast2Human
BET3	TRS23	0.57735	Predicted	I2D-Yu-Vidal-2008-GoldStd-Yeast2Human
BET3	BET5	0.57735	Predicted	I2D-Yu-Vidal-2008-GoldStd-Yeast2Human
TRAPPC6B	BET3	0.57735	Predicted	I2D-Yu-Vidal-2008-GoldStd-Yeast2Human
BET5	TRS23	1	Shared protein domains	PFAM
TRS33	TRS31	0.25	Shared protein domains	PFAM
BET3	TRS31	0.25	Shared protein domains	PFAM
BET3	TRS33	0.25	Shared protein domains	PFAM
TRAPPC6B	TRS31	0.25	Shared protein domains	PFAM
TRAPPC6B	TRS33	0.25	Shared protein domains	PFAM
TRAPPC6B	BET3	0.25	Shared protein domains	PFAM
TRAPPC2L	TRS20	0.5	Shared protein domains	PFAM
TRAPPC3L	TRS31	0.25	Shared protein domains	PFAM
TRAPPC3L	TRS33	0.25	Shared protein domains	PFAM
TRAPPC3L	BET3	0.25	Shared protein domains	PFAM
TRAPPC3L	TRAPPC6B	0.25	Shared protein domains	PFAM
TRAPPC2B	TRS20	0.5	Shared protein domains	PFAM
TRAPPC2B	TRAPPC2L	0.5	Shared protein domains	PFAM
BET5	TRS23	0.128369	Shared protein domains	INTERPRO
TRS33	TRS31	0.220578	Shared protein domains	INTERPRO
TRS20	TRS23	0.0434	Shared protein domains	INTERPRO
TRS20	BET5	0.0434	Shared protein domains	INTERPRO
BET3	TRS31	0.200117	Shared protein domains	INTERPRO
BET3	TRS33	0.200117	Shared protein domains	INTERPRO
TRAPPC6B	TRS31	0.220578	Shared protein domains	INTERPRO
TRAPPC6B	TRS33	0.220578	Shared protein domains	INTERPRO
TRAPPC6B	BET3	0.200117	Shared protein domains	INTERPRO
TRAPPC2L	TRS23	0.0434	Shared protein domains	INTERPRO
TRAPPC2L	BET5	0.0434	Shared protein domains	INTERPRO
TRAPPC2L	TRS20	0.115407	Shared protein domains	INTERPRO
TRAPPC3L	TRS31	0.200117	Shared protein domains	INTERPRO
TRAPPC3L	TRS33	0.200117	Shared protein domains	INTERPRO
TRAPPC3L	BET3	0.299764	Shared protein domains	INTERPRO
TRAPPC3L	TRAPPC6B	0.200117	Shared protein domains	INTERPRO
TRAPPC2B	TRS23	0.0434	Shared protein domains	INTERPRO
TRAPPC2B	BET5	0.0434	Shared protein domains	INTERPRO
TRAPPC2B	TRS20	0.115407	Shared protein domains	INTERPRO
TRAPPC2B	TRAPPC2L	0.115407	Shared protein domains	INTERPRO
FASN	PLA2G4D	0.0111972	Shared protein domains	INTERPRO
