# Supplementary material for: The Dissection of SNAREs Reveals Key Factors for Vesicular Trafficking to the Endosome-like Compartment and Apicoplast via the Secretory System in Toxoplasma gondii
Source: mBio. 2021 Aug 3;12(4):e01380-21. doi: 10.1128/mBio.01380-21 (PMC8406237; doi:10.1128/mBio.01380-21)
Supplement: DATA SET S2 [file mbio.01380-21-sd002.xlsx]

## Sheet: TgGS27-metabolic differentiator
class											GS27+IAA	GS27+IAA	GS27+IAA	GS27-IAA	GS27-IAA	GS27-IAA
name	m/z_rt	m/z	Rt(min)	Metabolites	Abbreviation	category	Adduct	P-value	VIP	log2FC(+IAA/-IAA)	GS27+IAA-1	GS27+IAA-2	GS27+IAA-3	GS27-IAA-1	GS27-IAA-2	GS27-IAA-3
M861T328	860.54_5.47	860.543	5.46683	BMP(20:4_22:6)	BMP	Bismonoacylglycerophosphate	[M+NH4]+	0.0469098	0.247558	5.50251	0.0596045	0.0823746	0.0711643	0.00159513	0.0018121	0.00129441
M887T334	886.56_5.56	886.559	5.56233	BMP(22:5_22:6)	BMP	Bismonoacylglycerophosphate	[M+NH4]+	0.00431682	0.279838	5.19144	0.0904118	0.0908122	0.085974	0.0016456	0.00340337	0.00226334
M885T314	884.54_5.24	884.543	5.23902	BMP(22:6_22:6)	BMP	Bismonoacylglycerophosphate	[M+NH4]+	0.0182373	0.379405	6.13258	0.151821	0.175051	0.160874	0.00143609	0.0029103	0.00260552
M721T1011	720.67_16.85	720.665	16.8472	CE(22:3)	CE	Cholesteryl ester	[M+NH4]+	0.0105396	0.284894	1.74236	0.130611	0.136693	0.121231	0.0422332	0.0261246	0.0477683
M715T980	714.62_16.34	714.617	16.3375	CE(22:6)	CE	Cholesteryl ester	[M+NH4]+	0.0425237	0.591103	1.91674	0.507234	0.627167	0.478342	0.166773	0.112751	0.147615
M617T525	616.52_8.75	616.515	8.74718	Cer-AP(t18:0/16:0)	Cer-AP	Ceramide alpha-hydroxy fatty acid-phytospingosine	[M+HCO2]-	0.0293561	0.368821	-0.490743	0.535439	0.568181	0.400354	0.788333	0.910806	0.87933
M653T879	652.59_14.65	652.589	14.6497	Cer-NS(d17:1/22:0)	Cer-NS	Ceramide non-hydroxyfatty acid-sphingosine	[M+HCO2]-	0.0411399	0.788638	0.273679	4.02726	3.79996	3.21804	2.2306	1.97553	1.91273
M537T656	536.5_10.94	536.504	10.9372	Cer-NS(d18:1/16:0)	Cer-NS	Ceramide non-hydroxyfatty acid-sphingosine	[M-H]-	0.0203677	1.00535	-0.278913	5.73029	6.38865	5.80572	8.48987	8.39696	8.62977
M611T787_1	610.54_13.12	610.541	13.1237	Cer-NS(d18:1/18:0)	Cer-NS	Ceramide non-hydroxyfatty acid-sphingosine	[M+HCO2]-	0.0471881	0.513635	-0.40638	1.59133	1.572	1.36998	2.02922	2.17126	2.45565
M639T860	638.57_14.33	638.573	14.3314	Cer-NS(d18:1/20:0)	Cer-NS	Ceramide non-hydroxyfatty acid-sphingosine	[M+HCO2]-	0.0234562	0.841651	0.0270907	7.04093	6.94387	7.0967	4.96225	5.23595	5.49601
M665T859	664.59_14.32	664.589	14.3217	Cer-NS(d18:1/22:1)	Cer-NS	Ceramide non-hydroxyfatty acid-sphingosine	[M+HCO2]-	0.0467129	1.94026	0.194563	19.152	19.2664	19.9079	12.2349	8.13254	8.88825
M679T878	678.6_14.63	678.604	14.6259	Cer-NS(d18:1/23:1)	Cer-NS	Ceramide non-hydroxyfatty acid-sphingosine	[M+HCO2]-	0.031868	1.53618	0.16141	17.128	17.469	14.7687	11.063	9.50657	10.3075
M677T843	676.59_14.05	676.589	14.0511	Cer-NS(d18:2/23:1)	Cer-NS	Ceramide non-hydroxyfatty acid-sphingosine	[M+HCO2]-	0.00770872	0.686801	0.371038	2.5172	2.50333	2.49847	1.34244	1.25926	1.37517
M1350T948	1349.95_15.81	1349.95	15.8074	CL(14:0_16:0_16:0_18:1)	CL	Cardiolipin	[M-H]-	0.0151529	1.06719	0.971183	3.31257	2.88388	3.24164	0.295105	0.279863	0.313389
M1376T949	1375.96_15.81	1375.96	15.8133	CL(14:0_16:0_18:1_18:1)	CL	Cardiolipin	[M-H]-	0.020864	2.12082	0.993227	12.5643	11.1596	13.5333	1.12195	1.13298	1.1866
M1352T959	1351.96_15.98	1351.96	15.9779	CL(16:0_16:0_16:0_16:0)	CL	Cardiolipin	[M-H]-	0.0106931	0.756375	0.864341	1.56416	1.39008	1.49133	0.0598583	0.048489	0.0435404
M1378T959	1377.98_15.98	1377.98	15.9813	CL(16:0_16:0_16:0_18:1)	CL	Cardiolipin	[M-H]-	0.0122194	3.34525	0.80378	32.4141	28.6374	30.6697	2.703	2.38911	2.60355
M1406T969	1406.01_16.15	1406.01	16.1549	CL(16:0_16:0_18:0_18:1)	CL	Cardiolipin	[M-H]-	0.0253506	1.83747	0.912503	10.5265	8.75921	8.60463	0.76292	0.74936	0.826843
M1404T959	1403.99_15.98	1403.99	15.9813	CL(16:0_16:0_18:1_18:1)	CL	Cardiolipin	[M-H]-	0.0137687	6.15479	0.793441	106.587	96.4275	109.969	10.0056	9.03459	9.65502
M1402T949	1401.98_15.82	1401.98	15.8163	CL(16:0_16:1_18:1_18:1)	CL	Cardiolipin	[M-H]-	0.0205179	2.40842	1.06137	16.0448	14.3642	17.4169	1.44323	1.31057	1.4514
M1432T969	1432.03_16.14	1432.03	16.1436	CL(16:0_18:0_18:1_18:1)	CL	Cardiolipin	[M-H]-	0.0336653	1.89236	0.998881	11.5501	8.40478	9.77968	0.668089	1.23136	0.832193
M1430T959	1430.01_15.98	1430.01	15.9813	CL(16:0_18:1_18:1_18:1)	CL	Cardiolipin	[M-H]-	0.0251842	4.90383	0.856022	62.8228	58.7682	73.275	4.6779	4.25955	4.5858
M1400T939	1399.96_15.65	1399.96	15.6495	CL(16:1_16:1_18:1_18:1)	CL	Cardiolipin	[M-H]-	0.0190735	0.569347	0.440657	1.67163	1.91266	1.71918	0.926025	0.919137	1.01577
M1428T950	1428_15.83	1428	15.8291	CL(16:1_18:1_18:1_18:1)	CL	Cardiolipin	[M-H]-	0.00968672	1.76256	0.92975	9.48758	8.64252	9.45709	1.41087	1.35252	1.51432
M1458T968	1458.04_16.14	1458.04	16.1358	CL(18:0_18:1_18:1_18:1)	CL	Cardiolipin	[M-H]-	0.00449034	2.26328	1.00981	13.3568	12.6787	14.1642	0.924041	0.376911	0.454261
M1456T959	1456.03_15.98	1456.03	15.9817	CL(18:1_18:1_18:1_18:1)	CL	Cardiolipin	[M-H]-	0.0258768	2.80371	0.878648	21.0945	19.9586	25.4459	3.01122	1.81641	2.13471
M1478T948	1478.01_15.79	1478.01	15.7919	CL(18:1_18:1_18:1_20:4)	CL	Cardiolipin	[M-H]-	0.00463803	0.776219	0.223021	3.67373	3.42663	3.46391	1.95921	1.85597	2.17152
M1397T970	1397.02_16.16	1397.02	16.1608	CL(32:0)(34:1)	CL	Cardiolipin	[M+NH4]+	0.0183268	1.62248	3.14806	3.53398	3.38604	2.93225	0.25814	0.386362	0.466914
M1395T959	1395.01_15.99	1395.01	15.9862	CL(32:1)(34:1)	CL	Cardiolipin	[M+NH4]+	0.0322631	1.55207	3.44087	3.2358	2.59856	3.00454	0.268274	0.251363	0.294305
M1423T970	1423.04_16.16	1423.04	16.1608	CL(34:1)(34:1)	CL	Cardiolipin	[M+NH4]+	0.00157848	2.99215	2.75717	11.7736	11.1768	11.9133	1.38312	1.78821	1.98549
M1421T959	1421.02_15.99	1421.02	15.9916	CL(34:1)(34:2)	CL	Cardiolipin	[M+NH4]+	0.0489419	1.84206	3.63639	4.82346	3.54836	4.01269	0.326827	0.341231	0.327846
M1449T970	1449.05_16.16	1449.05	16.1603	CL(34:1)(36:2)	CL	Cardiolipin	[M+NH4]+	0.0171299	2.51375	3.28563	7.28286	7.53511	8.61834	0.645987	1.07128	0.68608
M1447T960	1447.04_15.99	1447.04	15.9928	CL(34:1)(36:3)	CL	Cardiolipin	[M+NH4]+	0.025624	1.28324	2.55029	2.4369	1.96318	2.22902	0.328648	0.343377	0.4597
M1477T978	1477.08_16.3	1477.08	16.2974	CL(36:1)(36:2)	CL	Cardiolipin	[M+NH4]+	0.00893746	1.74131	3.95217	3.50474	3.42491	3.82959	0.225458	0.157569	0.312093
M1475T970	1475.07_16.16	1475.07	16.1608	CL(36:2)(36:2)	CL	Cardiolipin	[M+NH4]+	0.00353787	1.46091	3.32188	2.63305	2.46161	2.79073	0.0952223	0.322411	0.370931
M1473T961	1473.05_16.01	1473.05	16.0112	CL(36:2)(36:3)	CL	Cardiolipin	[M+NH4]+	0.0172265	0.830144	1.76864	1.11225	1.12812	0.999241	0.333814	0.295669	0.321293
M1497T957	1497.05_15.95	1497.05	15.9532	CL(36:2)(38:5)	CL	Cardiolipin	[M+NH4]+	0.0498518	0.715924	1.23607	1.11722	0.910352	0.970492	0.413053	0.415546	0.444162
M1491T934	1491.01_15.57	1491.01	15.5673	CL(36:5)(38:5)	CL	Cardiolipin	[M+NH4]+	0.0227867	0.305995	-1.32118	0.0823344	0.0764225	0.0503779	0.167167	0.184199	0.171201
M1517T937	1517.02_15.61	1517.02	15.611	CL(38:5)(38:6)	CL	Cardiolipin	[M+NH4]+	0.0238588	0.493977	-1.28639	0.239048	0.20185	0.140062	0.533398	0.445129	0.438536
M881T958	880.71_15.96	880.715	15.9615	Co(Q10)	CoQ	Coenzyme Q	[M+NH4]+	0.0330785	0.851607	1.22868	1.29281	1.56468	1.45564	0.6349	0.560222	0.645321
M608T633	608.47_10.55	608.468	10.5538	Co(Q6)	CoQ	Coenzyme Q	[M+NH4]+	0.0151565	0.286918	-1.54031	0.0603044	0.0482163	0.0379947	0.156374	0.12738	0.142396
M677T832	676.53_13.87	676.53	13.8729	Co(Q7)	CoQ	Coenzyme Q	[M+NH4]+	0.0390676	1.30266	-0.995291	2.3737	1.83594	1.61365	4.05499	3.78209	3.77155
M559T791	558.51_13.19	558.509	13.1898	DG(14:0_16:0)	DG	Diacylglycerol	[M+NH4]+	0.0280675	0.540969	-4.77668	0.00978894	0.00867477	0.0186143	0.379773	0.328579	0.307994
M585T800	584.52_13.33	584.525	13.3316	DG(14:0_18:1)	DG	Diacylglycerol	[M+NH4]+	0.00856457	1.03312	-5.01305	0.00961522	0.0450632	0.05871	1.29338	1.21746	1.15057
M587T855	586.54_14.25	586.541	14.2497	DG(16:0_16:0)	DG	Diacylglycerol	[M+NH4]+	0.0405706	0.304633	-2.36755	0.0406513	0.0217642	0.0150462	0.125148	0.113318	0.161287
M599T834	598.54_13.9	598.541	13.8963	DG(16:0_17:1)	DG	Diacylglycerol	[M+NH4]+	0.00845831	0.451512	-2.69923	0.0430867	0.0391142	0.0410983	0.273549	0.271239	0.255984
M613T858	612.56_14.31	612.556	14.3082	DG(16:0_18:1)	DG	Diacylglycerol	[M+NH4]+	0.0127632	2.93838	-3.14025	1.22356	1.41904	1.034	10.0356	11.0347	11.3455
M637T848	636.56_14.13	636.557	14.1336	DG(16:0_20:3)	DG	Diacylglycerol	[M+NH4]+	0.0349365	0.242501	-0.957709	0.0852052	0.0740965	0.0540919	0.150271	0.129096	0.13509
M635T801	634.54_13.35	634.541	13.3535	DG(16:0_20:4)	DG	Diacylglycerol	[M+NH4]+	0.0151765	0.659876	-0.938719	0.577417	0.52094	0.487779	1.0024	1.03096	1.00699
M625T839	624.56_13.99	624.557	13.9896	DG(17:1_18:1)	DG	Diacylglycerol	[M+NH4]+	0.00510444	0.577039	-2.49208	0.103505	0.0759104	0.0611792	0.480979	0.451868	0.420708
M639T862	638.57_14.36	638.572	14.3626	DG(18:1_18:1)	DG	Diacylglycerol	[M+NH4]+	0.00977071	3.74303	-3.2012	2.13114	2.02356	1.5319	17.1622	18.529	16.6098
M637T822	636.56_13.71	636.556	13.7059	DG(18:1_18:2)	DG	Diacylglycerol	[M+NH4]+	0.0151765	1.41013	-1.95924	0.748408	0.903672	0.651807	3.18841	3.08554	2.68488
M667T895	666.6_14.91	666.603	14.9129	DG(18:1_20:1)	DG	Diacylglycerol	[M+NH4]+	0.00832436	0.90538	-1.86104	0.441814	0.365622	0.237034	1.29036	1.34214	1.16175
M661T806	660.56_13.44	660.556	13.439	DG(18:1_20:4)	DG	Diacylglycerol	[M+NH4]+	0.00796339	1.57921	-1.63126	1.48194	1.39935	1.07322	4.01711	4.20826	4.02503
M687T811	686.57_13.52	686.572	13.5188	DG(18:1_22:5)	DG	Diacylglycerol	[M+NH4]+	0.0346612	0.937444	-1.21157	0.760489	0.889466	0.57149	1.76882	1.70167	1.67415
M635T754	634.54_12.57	634.541	12.5735	DG(18:2_18:2)	DG	Diacylglycerol	[M+NH4]+	0.0235099	0.284839	-1.54229	0.0458989	0.0566406	0.0407561	0.121573	0.146364	0.14942
M634T424	634.45_7.06	634.445	7.06473	DMPE(12:0_14:0)	DMPE	Dimyristoyl Phosphoethanolamine	[M-H]-	0.000226335	0.61331	-2.3586	0.131435	0.118455	0.0967556	1.03498	1.06886	1.06287
M691T518	690.51_8.64	690.508	8.6353	DMPE(14:0_16:0)	DMPE	Dimyristoyl Phosphoethanolamine	[M-H]-	0.00131537	1.11368	-1.87536	0.598222	0.659735	0.45985	3.72052	3.7957	3.51277
M719T627	718.54_10.46	718.538	10.4572	DMPE(16:0_16:0)	DMPE	Dimyristoyl Phosphoethanolamine	[M-H]-	0.0128639	0.616591	0.588404	1.3786	1.22165	1.46221	0.378969	0.349474	0.459605
M747T858	746.57_14.3	746.571	14.3018	DMPE(16:0_18:0)	DMPE	Dimyristoyl Phosphoethanolamine	[M-H]-	0.013654	0.356411	0.455418	0.613197	0.643185	0.581904	0.238122	0.287163	0.339769
M951T898	950.74_14.96	950.744	14.963	HBMP(14:0_16:0_16:0)	HBMP	Hemibismonoacylglycerophosphate	[M+NH4]+	0.0124996	0.313007	-2.16741	0.0489095	0.0265825	0.0198668	0.158848	0.139173	0.130346
M960T907	959.73_15.11	959.732	15.113	HBMP(14:0_16:0_18:0)	HBMP	Hemibismonoacylglycerophosphate	[M-H]-	0.00169175	0.589569	-2.33993	0.12939	0.117737	0.0627654	0.954269	1.03082	0.935049
M701T389	700.57_6.49	700.572	6.49138	HexCer-NS(d18:1/16:0)	HexCer-NS	Hexosylceramide non-hydroxyfatty acid-sphingosine	[M+H]+	0.0266663	0.233985	2.34967	0.0763249	0.0835119	0.0674094	0.0175708	0.0138261	0.0131867
M829T863	828.66_14.38	828.657	14.3752	HexCer-NS(d18:1/22:0)	HexCer-NS	Hexosylceramide non-hydroxyfatty acid-sphingosine	[M+HCO2]-	0.0472415	1.15551	0.483671	5.63443	7.18889	6.28431	2.85402	2.96358	3.17744
M468T82	468.31_1.37	468.308	1.37332	LPC(14:0)	LPC	Lysophophatidylcholine	[M+H]+	0.0181788	0.689801	-3.89096	0.0351777	0.0417728	0.037595	0.575406	0.523782	0.600125
M524T164	524.37_2.74	524.371	2.74025	LPC(18:0)	LPC	Lysophophatidylcholine	[M+H]+	0.0133539	0.544719	-0.584717	0.716057	0.672856	0.624025	1.02806	0.95132	1.03951
M566T113	566.35_1.88	566.347	1.87669	LPC(18:1)	LPC	Lysophophatidylcholine	[M+HCO2]-	0.0149037	1.40359	-3.00804	0.173159	0.271017	0.54462	5.29413	4.72982	5.86666
M482T172	482.32_2.87	482.324	2.87452	LPE(18:0)	LPE	Lysophosphatidylethanolamine	[M+H]+	0.0135667	0.262842	-1.10874	0.0657446	0.0787759	0.0563826	0.153987	0.133116	0.146157
M766T557_1	765.52_9.28	765.525	9.28315	OxPG(16:0_18:0(1O))	OxPG	Oxidized phosphatidylglycerol	[M-H]-	0.00394435	1.2513	-0.808843	3.73068	3.00474	3.52769	7.34093	7.09118	7.67062
M853T938	852.73_15.64	852.728	15.6397	OxTG(16:0_18:1_14:0(COOH))	OxTG	Oxidized Triacylglycerol	[M+NH4]+	0.0430495	0.230322	-1.61049	0.0334052	0.0288992	0.0259074	0.0931515	0.0766726	0.0995351
M879T939	878.74_15.66	878.742	15.6573	OxTG(18:1_18:1_14:0(COOH))	OxTG	Oxidized Triacylglycerol	[M+NH4]+	0.0135482	0.236838	-1.599	0.0332731	0.0346253	0.0249753	0.0993036	0.084099	0.0979423
M722T405	722.5_6.74	722.498	6.74418	PC(14:0_14:0)	PC	Phosphatidylcholine	[M+HCO2]-	0.00194162	2.18625	-1.55884	3.04399	3.53294	2.61459	15.0289	14.7824	15.2102
M693T459	692.52_7.65	692.522	7.64865	PC(14:0_15:0)	PC	Phosphatidylcholine	[M+H]+	0.0188414	1.96564	-1.30492	3.13716	3.53743	2.1209	6.69265	7.65536	7.383
M707T511	706.54_8.51	706.538	8.51475	PC(14:0_16:0)	PC	Phosphatidylcholine	[M+H]+	0.00757824	18.3865	-1.25047	304.509	281.573	232.092	637.104	677.96	631.527
M727T432_1	726.5_7.2	726.504	7.20139	PC(14:0_16:1)	PC	Phosphatidylcholine	[M+Na]+	0.0238054	1.32795	-1.867	0.771645	1.03094	0.460133	2.70689	3.15849	2.38841
M763T459	762.53_7.65	762.53	7.64549	PC(14:0_17:1)	PC	Phosphatidylcholine	[M+HCO2]-	0.0140628	1.09902	-0.761834	2.06847	2.79957	2.12465	5.56769	5.32118	5.20339
M765T536	764.54_8.94	764.545	8.93578	PC(15:0_16:0)	PC	Phosphatidylcholine	[M+HCO2]-	0.00169175	1.14001	-0.673942	2.56978	2.98289	2.78261	6.2505	6.01419	5.84904
M779T627	778.56_10.45	778.56	10.4545	PC(16:0_16:0)	PC	Phosphatidylcholine	[M+HCO2]-	0.0283197	5.96779	0.667052	118.817	129.945	143.107	40.8669	41.3853	40.4628
M777T512	776.54_8.53	776.544	8.52723	PC(16:0_16:1)	PC	Phosphatidylcholine	[M+HCO2]-	0.0447685	6.75395	-0.87932	62.7039	71.6016	66.3252	177.635	161.541	211.17
M791T572	790.56_9.54	790.561	9.536	PC(16:0_17:1)	PC	Phosphatidylcholine	[M+HCO2]-	0.00420661	2.59398	-0.558884	16.0297	18.624	16.1821	34.7802	33.0135	33.5375
M763T795	762.6_13.25	762.601	13.2525	PC(16:0_18:0)	PC	Phosphatidylcholine	[M+H]+	0.0297571	14.0003	3.76927	261.93	217.534	224.371	17.524	17.1596	16.9352
M805T644	804.58_10.73	804.576	10.7348	PC(16:0_18:1)	PC	Phosphatidylcholine	[M+HCO2]-	0.0215005	8.16234	-0.479504	186.778	223.917	221.745	379.741	382.461	374.362
M829T571	828.58_9.52	828.576	9.52147	PC(16:0_20:3)	PC	Phosphatidylcholine	[M+HCO2]-	0.00552556	2.15787	-0.443323	13.1315	15.2603	13.2914	25.9878	24.062	26.6042
M805T535_1	804.55_8.92	804.551	8.91555	PC(16:0_20:4)	PC	Phosphatidylcholine	[M+Na]+	0.0061308	2.23808	1.09383	10.0373	10.84	10.646	4.70316	4.88645	5.17961
M807T504	806.57_8.41	806.569	8.40568	PC(16:0_22:6)	PC	Phosphatidylcholine	[M+H]+	0.00726895	5.46199	-0.886895	41.382	40.8675	35.1587	70.1176	75.9858	71.007
M889T884	888.67_14.73	888.67	14.7337	PC(16:0_24:1)	PC	Phosphatidylcholine	[M+HCO2]-	0.0238721	0.484081	0.464407	1.08505	1.21238	1.07426	0.522845	0.548551	0.529283
M759T540	758.57_9	758.569	9.00046	PC(16:1_18:1)	PC	Phosphatidylcholine	[M+H]+	0.0238588	12.1782	-1.84636	69.1203	75.8895	44.6243	224.278	229.008	228.621
M849T411	848.54_6.85	848.545	6.84649	PC(16:1_22:6)	PC	Phosphatidylcholine	[M+HCO2]-	0.042567	1.16887	-1.37411	0.73954	2.34661	1.57394	5.68101	6.12122	3.98666
M773T606	772.59_10.11	772.585	10.1052	PC(17:1_18:1)	PC	Phosphatidylcholine	[M+H]+	0.00977071	5.69493	-1.94122	13.8434	15.0577	9.03609	50.0501	48.6197	47.0204
M845T741	844.61_12.35	844.608	12.3522	PC(17:1_20:1)	PC	Phosphatidylcholine	[M+HCO2]-	0.0063646	1.08758	-0.777288	2.23369	2.70776	2.16766	5.33354	5.15884	5.49198
M791T855_1	790.63_14.24	790.632	14.2431	PC(18:0_18:0)	PC	Phosphatidylcholine	[M+H]+	0.0235024	3.38213	3.79323	14.9553	12.9592	13.0319	0.99781	0.911622	1.04409
M857T773	856.61_12.89	856.608	12.888	PC(18:0_20:3)	PC	Phosphatidylcholine	[M+HCO2]-	0.0110681	0.720122	-0.436055	1.86182	2.20042	2.10826	3.47376	3.33005	3.28863
M881T730	880.61_12.17	880.608	12.1727	PC(18:0_22:5)	PC	Phosphatidylcholine	[M+HCO2]-	0.000556443	0.743995	-0.9626	0.697458	0.753301	0.707769	2.10533	2.14489	2.06158
M879T616	878.59_10.27	878.592	10.2675	PC(18:0_22:6)	PC	Phosphatidylcholine	[M+HCO2]-	0.00587724	1.92653	-0.511783	8.77025	10.3855	10.0718	19.3685	17.8634	19.9738
M787T712	786.6_11.86	786.601	11.8643	PC(18:1_18:1)	PC	Phosphatidylcholine	[M+H]+	0.0127018	6.59267	-1.14891	42.2611	44.6984	33.0203	89.6862	94.9887	81.3756
M829T609	828.58_10.14	828.576	10.1432	PC(18:1_18:2)	PC	Phosphatidylcholine	[M+HCO2]-	0.0242578	2.08487	-1.09362	5.85723	5.52733	3.23944	15.9185	15.5603	15.9856
M811T651	810.6_10.85	810.6	10.8548	PC(18:1_20:3)	PC	Phosphatidylcholine	[M+H]+	0.0253233	1.68271	-0.501348	8.03416	8.12491	6.9885	11.4878	10.3192	10.9592
M881T628	880.61_10.47	880.607	10.4679	PC(18:1_22:4)	PC	Phosphatidylcholine	[M+HCO2]-	0.00239928	1.24835	-1.01686	1.81147	2.28281	1.86677	6.01557	5.69113	5.93798
M835T555	834.6_9.24	834.6	9.24308	PC(18:1_22:5)	PC	Phosphatidylcholine	[M+H]+	0.0321076	5.70314	-1.45181	21.732	25.2319	15.2798	57.0559	57.7505	55.4617
M833T517	832.58_8.62	832.584	8.62313	PC(18:1_22:6)	PC	Phosphatidylcholine	[M+H]+	0.022472	6.64013	-1.55357	28.1854	29.2853	18.2858	76.3936	72.35	73.6345
M660T435	660.46_7.26	660.461	7.25556	PE(14:0_16:1)	PE	Phosphatidylethanolamine	[M-H]-	0.0128292	0.754104	-2.16855	0.257289	0.286985	0.0733917	1.64767	1.64056	1.60248
M691T557	690.51_9.28	690.507	9.28338	PE(16:0_16:1)	PE	Phosphatidylethanolamine	[M+H]+	0.00306943	1.95987	-2.02615	1.5183	1.54474	1.09232	5.45124	5.88316	5.59113
M705T628	704.52_10.47	704.523	10.4667	PE(16:0_17:1)	PE	Phosphatidylethanolamine	[M+H]+	0.0228421	0.756052	-1.46298	0.359645	0.430349	0.290154	0.98043	1.01392	0.983362
M721T814	720.55_13.57	720.554	13.5701	PE(16:0_18:0)	PE	Phosphatidylethanolamine	[M+H]+	0.0473822	0.981321	1.82182	1.65376	1.50953	1.30112	0.426225	0.414124	0.422466
M719T713	718.54_11.88	718.538	11.8814	PE(16:0_18:1)	PE	Phosphatidylethanolamine	[M+H]+	0.0217616	3.45129	-1.59514	7.38973	7.27541	4.92779	19.5981	19.4631	20.1335
M700T498	700.49_8.3	700.492	8.30058	PE(16:1_17:1)	PE	Phosphatidylethanolamine	[M-H]-	0.0241031	0.694243	-3.56072	0.0158868	0.0317857	0	1.1634	1.40124	1.12414
M717T573	716.52_9.55	716.523	9.5453	PE(16:1_18:1)	PE	Phosphatidylethanolamine	[M+H]+	0.00966077	1.68315	-2.19514	0.944476	1.01459	0.667732	3.94752	4.02974	4.05171
M739T461	738.51_7.68	738.507	7.68032	PE(16:1_20:4)	PE	Phosphatidylethanolamine	[M+H]+	0.0393825	0.340848	-1.06565	0.131318	0.138279	0.0973291	0.260412	0.221044	0.286562
M731T645	730.54_10.75	730.539	10.7539	PE(17:1_18:1)	PE	Phosphatidylethanolamine	[M+H]+	0.0260538	0.850582	-1.47741	0.536967	0.523491	0.294183	1.25829	1.32247	1.19121
M727T521	726.51_8.69	726.508	8.68973	PE(17:1_18:2)	PE	Phosphatidylethanolamine	[M-H]-	0.00222637	0.452798	-1.9297	0.109557	0.135293	0.0615539	0.642688	0.575105	0.628995
M743T730	742.54_12.16	742.54	12.1628	PE(18:0_18:2)	PE	Phosphatidylethanolamine	[M-H]-	0.0132676	1.57399	-0.606907	6.6875	8.2958	6.27878	14.3641	13.1208	12.6562
M745T732	744.55_12.21	744.554	12.2073	PE(18:1_18:1)	PE	Phosphatidylethanolamine	[M+H]+	0.01403	3.8109	-1.73766	7.92231	7.69351	5.07674	23.1826	22.3048	23.5207
M743T603	742.54_10.05	742.538	10.055	PE(18:1_18:2)	PE	Phosphatidylethanolamine	[M+H]+	0.0170092	1.7308	-1.59429	1.77487	1.98239	1.17721	5.17965	4.91404	4.80573
M771T813	770.57_13.56	770.571	13.5563	PE(18:1_20:1)	PE	Phosphatidylethanolamine	[M-H]-	0.00932402	1.29915	-0.569112	4.87508	5.28584	4.69751	9.63834	8.61105	9.31956
M799T862	798.6_14.37	798.602	14.3675	PE(18:1_22:1)	PE	Phosphatidylethanolamine	[M-H]-	0.0238721	0.468996	-0.0814612	3.30405	3.50121	3.2825	3.89795	3.85264	4.00058
M739T492	738.51_8.2	738.508	8.1951	PE(18:2_18:2)	PE	Phosphatidylethanolamine	[M-H]-	0.00396358	0.936788	-0.581534	0.721612	0.964567	0.84941	2.97811	2.90131	3.25886
M763T469	762.5_7.82	762.504	7.82018	PE(18:2_20:4)	PE	Phosphatidylethanolamine	[M-H]-	0.0485929	0.923946	-0.938122	2.38092	1.59948	1.2641	3.73576	4.03758	4.06623
M813T444	812.52_7.39	812.521	7.3948	PE(20:4_22:6)	PE	Phosphatidylethanolamine	[M+H]+	0.022472	0.361121	-2.53563	0.0198298	0.0541112	0.0186344	0.168163	0.158287	0.210329
M636T435	636.46_7.24	636.46	7.24496	PE(28:0)	PE	Phosphatidylethanolamine	[M+H]+	0.0161892	0.314917	-2.38585	0.0291695	0.0288264	0.020489	0.130545	0.150815	0.128843
M650T483	650.48_8.04	650.476	8.04455	PE(29:0)	PE	Phosphatidylethanolamine	[M+H]+	0.00702405	0.18072	-1.94568	0.0162325	0.0112431	0.0108332	0.050712	0.0495777	0.0472823
M679T609	678.51_10.15	678.507	10.1486	PE(31:0)	PE	Phosphatidylethanolamine	[M+H]+	0.0188414	0.298127	-1.18913	0.0837057	0.0881242	0.0630683	0.17329	0.19805	0.164263
M676T496	676.49_8.26	676.491	8.26001	PE(31:1)	PE	Phosphatidylethanolamine	[M+H]+	0.00966077	0.272262	-2.5076	0.0127378	0.0251509	0.015055	0.0914027	0.110439	0.0992352
M715T533	714.5_8.89	714.505	8.89052	PE(34:3)	PE	Phosphatidylethanolamine	[M+H]+	0.0158436	0.495655	-1.37382	0.22114	0.164115	0.137745	0.484604	0.439672	0.431105
M712T557	712.49_9.28	712.488	9.28427	PE(34:4)	PE	Phosphatidylethanolamine	[M+H]+	0.00495999	0.521463	-2.00335	0.1136	0.10044	0.0873302	0.384666	0.397272	0.426342
M739T572	738.5_9.53	738.504	9.52806	PE(36:5)	PE	Phosphatidylethanolamine	[M+H]+	0.0315895	0.435573	-1.71384	0.150456	0.0736896	0.064073	0.312368	0.286924	0.346161
M793T783	792.55_13.05	792.551	13.0482	PE(40:6)	PE	Phosphatidylethanolamine	[M+H]+	0.0478673	0.217529	0.881655	0.130145	0.11428	0.105167	0.06847	0.0575658	0.0637033
M707T437	707.49_7.29	707.486	7.28513	PG(15:0_16:0)	PG	Phosphatidylglycerol	[M-H]-	0.0377636	0.684395	0.829776	1.44607	1.2733	1.02055	0.058471	0.0499223	0.0313027
M734T447	733.5_7.44	733.503	7.442	PG(15:0_18:1)	PG	Phosphatidylglycerol	[M-H]-	0.0283197	1.27397	0.671639	5.11432	4.77922	4.0259	0.531274	0.505527	0.521445
M722T482	721.5_8.04	721.502	8.03665	PG(16:0_16:0)	PG	Phosphatidylglycerol	[M-H]-	0.00565485	6.73331	0.774453	128.692	118.588	113.957	10.0056	4.95703	4.77942
M748T492	747.52_8.2	747.518	8.20263	PG(16:0_18:1)	PG	Phosphatidylglycerol	[M-H]-	0.0299051	13.7439	0.569173	657.997	542.732	532.725	101.147	92.7867	105.208
M762T548	761.53_9.14	761.533	9.13556	PG(17:0_18:1)	PG	Phosphatidylglycerol	[M-H]-	0.0315528	1.25824	0.723786	4.59123	4.27961	3.43453	0.0716963	0.0646421	0.0766392
M760T457	759.52_7.62	759.518	7.62222	PG(17:1_18:1)	PG	Phosphatidylglycerol	[M-H]-	0.0140891	0.700124	0.445169	1.73223	1.591	1.50137	0.351685	0.362661	0.405994
M776T615	775.55_10.24	775.55	10.2448	PG(18:0_18:1)	PG	Phosphatidylglycerol	[M-H]-	0.0309166	3.71582	0.930994	43.156	35.7718	33.2572	2.35253	2.67927	2.18242
M774T501	773.53_8.36	773.533	8.35643	PG(18:1_18:1)	PG	Phosphatidylglycerol	[M-H]-	0.00337162	6.04878	0.765307	104.273	98.5714	100.869	8.98577	9.82207	10.4441
M842T304	841.5_5.07	841.503	5.07404	PG(20:4_22:6)	PG	Phosphatidylglycerol	[M-H]-	0.0290237	0.930498	0.894667	2.2955	2.52439	1.92676	0.055541	0.0549742	0.0584171
M713T424	712.51_7.06	712.511	7.05858	PG(30:0)	PG	Phosphatidylglycerol	[M+NH4]+	0.0483913	0.221742	1.66744	0.0957826	0.0787394	0.0686092	0.0326859	0.0201698	0.023685
M779T326	779.47_5.44	779.472	5.43587	PI(14:0_16:1)	PI	Phosphatidylinositol	[M-H]-	0.00510489	0.922461	-5.79737	0.0292816	0.0139549	0.00248871	2.11074	2.08634	2.23364
M810T458	809.52_7.63	809.519	7.62765	PI(16:0_16:0)	PI	Phosphatidylinositol	[M-H]-	0.00621461	2.74094	-2.33801	2.17198	2.32161	2.14714	21.1067	21.7074	20.2021
M808T390	807.5_6.49	807.503	6.49251	PI(16:0_16:1)	PI	Phosphatidylinositol	[M-H]-	0.015801	5.21023	-2.76487	5.55513	6.16408	3.39527	74.5724	79.1262	66.0011
M822T426	821.52_7.11	821.518	7.10631	PI(16:0_17:1)	PI	Phosphatidylinositol	[M-H]-	0.00854699	2.71573	-2.69161	1.88859	1.8553	1.41075	21.4965	19.3409	19.7225
M860T454	859.53_7.57	859.534	7.56643	PI(16:0_20:3)	PI	Phosphatidylinositol	[M-H]-	0.00169175	1.01232	-0.963322	1.28286	1.45673	1.20072	3.93748	3.90843	3.78526
M858T397	857.52_6.61	857.518	6.60902	PI(16:0_20:4)	PI	Phosphatidylinositol	[M-H]-	0.0191586	2.34945	-0.954501	8.71853	10.1887	7.82362	21.3036	21.801	25.7273
M882T380	881.52_6.33	881.519	6.32563	PI(16:0_22:6)	PI	Phosphatidylinositol	[M-H]-	0.000588476	1.21366	-1.9722	0.677585	0.816059	0.662118	4.49824	4.27051	4.43106
M805T338	805.49_5.64	805.487	5.63691	PI(16:1_16:1)	PI	Phosphatidylinositol	[M-H]-	0.0179602	0.831157	-4.35604	0.0399868	0.0685254	0.0301601	1.90468	1.58909	1.84482
M834T405	833.52_6.76	833.518	6.7567	PI(16:1_18:1)	PI	Phosphatidylinositol	[M-H]-	0.0328368	4.52486	-2.23989	8.47531	6.75702	7.31942	63.0058	65.2802	49.8722
M862T481	861.55_8.01	861.549	8.00967	PI(18:1_18:1)	PI	Phosphatidylinositol	[M-H]-	0.00587498	4.5214	-1.78628	14.3665	17.849	25.055	73.681	71.9477	66.9387
M860T414	859.53_6.9	859.534	6.89705	PI(18:1_18:2)	PI	Phosphatidylinositol	[M-H]-	0.0325225	1.13835	-0.372807	4.88909	4.31055	3.38981	7.92525	7.41877	7.28334
M890T585	889.58_9.74	889.581	9.74446	PI(18:1_20:1)	PI	Phosphatidylinositol	[M-H]-	0.009254	0.72614	-0.824826	0.84516	1.04749	0.678333	2.11274	2.34334	2.12856
M801T400	800.53_6.67	800.528	6.67413	PI(30:0)	PI	Phosphatidylinositol	[M+NH4]+	0.0229394	0.822763	-2.88091	0.130827	0.115945	0.108281	0.837466	0.954855	0.823055
M841T452	840.56_7.54	840.559	7.53951	PI(33:1)	PI	Phosphatidylinositol	[M+NH4]+	0.0237925	0.487602	-2.27981	0.0888159	0.0632893	0.0563371	0.383365	0.316533	0.312328
M855T499	854.57_8.32	854.574	8.31893	PI(34:1)	PI	Phosphatidylinositol	[M+NH4]+	0.00318869	2.35672	-2.92406	1.17628	0.767863	0.864113	6.7644	7.14959	7.40012
M867T464	866.57_7.73	866.574	7.72545	PI(35:2)	PI	Phosphatidylinositol	[M+NH4]+	0.0139757	0.239066	-1.26277	0.0535232	0.045482	0.0378507	0.10472	0.11117	0.112504
M881T512	880.59_8.54	880.59	8.5397	PI(36:2)	PI	Phosphatidylinositol	[M+NH4]+	0.0152931	1.19872	-1.56892	0.793621	0.973956	0.658309	2.44038	2.42427	2.3325
M929T487	928.59_8.12	928.59	8.12282	PI(40:6)	PI	Phosphatidylinositol	[M+NH4]+	0.0374276	0.243351	1.0549	0.120555	0.150116	0.126607	0.0720311	0.0645236	0.0546676
M967T871	966.7_14.52	966.702	14.5243	PI(42:1)	PI	Phosphatidylinositol	[M+NH4]+	0.00688469	0.23817	-2.69986	0.0156621	0.0121205	0.00674102	0.0724048	0.0817357	0.0701725
M765T732	764.58_12.2	764.582	12.1972	Plasmanyl-PC(O-16:0/16:0)	ether-PC	Ether-linked phosphatidylcholine	[M+HCO2]-	0.00348848	1.09654	0.279274	7.92292	8.21698	8.25922	5.34662	4.83954	5.17784
M813T595	812.58_9.92	812.581	9.92013	Plasmanyl-PC(O-16:0/20:4)	ether-PC	Ether-linked phosphatidylcholine	[M+HCO2]-	0.0155756	0.972457	-0.508411	2.54897	3.40328	2.98309	5.45234	5.00471	5.58909
M763T704	762.57_11.73	762.567	11.7332	Plasmanyl-PC(O-16:1/16:0)	ether-PC	Ether-linked phosphatidylcholine	[M+HCO2]-	0.0233795	2.16563	0.819907	14.1905	13.4376	16.18	2.76114	2.69793	2.98769
M793T829	792.61_13.82	792.613	13.8155	Plasmanyl-PC(O-18:0/16:0)	ether-PC	Ether-linked phosphatidylcholine	[M+HCO2]-	0.00209594	0.707848	0.321297	3.05153	3.09431	2.93101	1.8389	1.72077	1.7401
M821T875	820.64_14.58	820.644	14.578	Plasmanyl-PC(O-20:0/16:0)	ether-PC	Ether-linked phosphatidylcholine	[M+HCO2]-	0.0242593	0.86119	0.771095	2.28203	2.7292	2.39424	0.631807	0.579949	0.617452
M849T904	848.68_15.06	848.676	15.0607	Plasmanyl-PC(O-22:0/16:0)	ether-PC	Ether-linked phosphatidylcholine	[M+HCO2]-	0.00587498	0.81406	0.630017	2.13337	2.24535	2.30389	0.543118	0.590425	0.577771
M679T787	678.54_13.11	678.543	13.1144	Plasmanyl-PE(32:0)	ether-PE	Ether-linked phosphatidylethanolamine	[M+H]+	0.0394905	0.373353	1.84625	0.235396	0.216031	0.190296	0.0599478	0.0616991	0.056825
M707T851	706.57_14.19	706.573	14.1857	Plasmanyl-PE(34:0)	ether-PE	Ether-linked phosphatidylethanolamine	[M+H]+	0.0454344	0.351708	2.60582	0.190113	0.147966	0.157639	0.0284003	0.0265917	0.0264417
M727T845	726.54_14.08	726.541	14.0779	Plasmanyl-PE(36:4)	ether-PE	Ether-linked phosphatidylethanolamine	[M+H]+	0.0352513	0.444951	2.17383	0.313168	0.276685	0.25592	0.0627045	0.060004	0.0647326
M735T533	734.53_8.89	734.534	8.88875	Plasmanyl-PS(O-16:0/17:0)	ether-PS	Ether-linked phosphatidylserine	[M-H]-	0.0159298	2.82115	0.809508	34.4748	33.9577	39.6007	15.5588	14.3764	17.5052
M811T1013	810.79_16.89	810.79	16.8884	plasmanyl-TG(O-16:0_16:0_16:0)	ether-TG	Ether-linked triacylglycerol	[M+NH4]	0.00538657	0.52943	-1.94284	0.13792	0.0971143	0.0944881	0.430791	0.432041	0.404053
M837T1012	836.81_16.87	836.806	16.8708	plasmanyl-TG(O-16:0_16:0_18:1)	ether-TG	Ether-linked triacylglycerol	[M+NH4]	0.0133539	1.3474	-2.0905	0.721573	0.582386	0.560898	2.71395	2.80957	2.41884
M859T1000	858.79_16.66	858.791	16.6603	plasmanyl-TG(O-16:0_16:0_20:4)	ether-TG	Ether-linked triacylglycerol	[M+NH4]	0.0279907	0.543986	-1.39159	0.252767	0.211064	0.161794	0.621617	0.535502	0.484318
M887T1009	886.82_16.82	886.822	16.8195	plasmanyl-TG(O-16:0_18:1_20:3)	ether-TG	Ether-linked triacylglycerol	[M+NH4]	0.00147753	1.13429	-2.35465	0.373233	0.365644	0.299617	1.72175	1.79025	1.7996
M911T999	910.82_16.65	910.822	16.6466	plasmanyl-TG(O-16:0_18:1_22:5)	ether-TG	Ether-linked triacylglycerol	[M+NH4]	0.0105396	0.402572	-0.578497	0.378343	0.38115	0.343483	0.521958	0.56049	0.564619
M781T990	780.74_16.5	780.744	16.4979	plasmanyl-TG(O-16:1_14:0_16:0)	ether-TG	Ether-linked triacylglycerol	[M+NH4]	0.00930422	0.495662	-1.15973	0.230592	0.229125	0.205417	0.51131	0.465245	0.509458
M865T1024	864.84_17.07	864.837	17.0655	plasmanyl-TG(O-18:0_16:0_18:1)	ether-TG	Ether-linked triacylglycerol	[M+NH4]	0.00786247	0.531529	-1.12527	0.306602	0.254187	0.245556	0.580771	0.622374	0.555839
M809T1002	808.78_16.71	808.775	16.7052	plasmanyl-TG(O-18:1_14:0_16:0)	ether-TG	Ether-linked triacylglycerol	[M+NH4]	0.0167365	0.712681	-1.53435	0.28233	0.307699	0.302691	0.919636	0.835403	0.830797
M863T1013	862.82_16.88	862.822	16.8849	plasmanyl-TG(O-18:1_16:0_18:1)	ether-TG	Ether-linked triacylglycerol	[M+NH4]	0.0089383	1.61006	-2.05054	1.05402	0.878647	0.81088	3.7695	3.78059	3.81532
M891T1022	890.85_17.04	890.853	17.0398	plasmanyl-TG(O-20:1_16:0_18:1)	ether-TG	Ether-linked triacylglycerol	[M+NH4]	0.0101744	0.556649	-1.36944	0.271845	0.200649	0.190204	0.55702	0.615271	0.539921
M889T1012	888.84_16.87	888.837	16.8708	plasmanyl-TG(O-20:1_16:1_18:1)	ether-TG	Ether-linked triacylglycerol	[M+NH4]	0.0069724	1.06916	-2.12259	0.45693	0.36401	0.313391	1.63494	1.68045	1.62433
M917T1022	916.87_17.04	916.869	17.0417	plasmanyl-TG(O-20:1_18:1_18:1)	ether-TG	Ether-linked triacylglycerol	[M+NH4]	0.018177	0.306935	-0.900369	0.138478	0.125702	0.103024	0.215549	0.242127	0.227726
M436T133	436.28_2.22	436.284	2.22225	Plasmenyl-LPE(P-16:0)	ether-LPE	Ether-linked lysophosphatidylethanolamine	[M-H]-	0.0037166	0.964397	-1.34297	0.655945	0.873412	0.738432	3.26302	2.89885	3.09209
M462T139	462.3_2.31	462.299	2.31052	Plasmenyl-LPE(P-18:1)	ether-LPE	Ether-linked lysophosphatidylethanolamine	[M-H]-	0.00162509	0.643862	-1.18807	0.356354	0.475171	0.379767	1.50118	1.38312	1.43717
M765T505	764.56_8.42	764.558	8.41562	Plasmenyl-PC(P-16:0/20:5)	ether-PC	Ether-linked phosphatidylcholine	[M+H]+	0.039703	1.12432	0.803189	3.06805	3.25388	3.65082	1.84616	1.81643	2.0526
M677T771	676.53_12.86	676.528	12.856	Plasmenyl-PE(P-16:0/16:0)	ether-PE	Ether-linked phosphatidylethanolamine	[M+H]+	0.0263707	1.72496	2.22575	4.60962	4.15001	3.818	0.968173	0.788209	0.932564
M703T781	702.54_13.01	702.543	13.0086	Plasmenyl-PE(P-16:0/18:1)	ether-PE	Ether-linked phosphatidylethanolamine	[M+H]+	0.0432391	1.66776	1.7762	4.85639	4.34785	3.86968	1.24113	1.3405	1.23532
M705T845	704.56_14.08	704.559	14.08	Plasmenyl-PE(P-18:0/16:0)	ether-PE	Ether-linked phosphatidylethanolamine	[M+H]+	0.0341247	1.13393	2.28937	1.9887	1.75939	1.62591	0.374799	0.347089	0.377446
M751T771	750.54_12.85	750.545	12.8505	Plasmenyl-PE(P-18:0/20:4)	ether-PE	Ether-linked phosphatidylethanolamine	[M-H]-	0.0446353	2.84746	1.05008	20.2296	28.2446	22.4519	3.42289	2.96942	3.28368
M701T765	700.53_12.75	700.529	12.7468	Plasmenyl-PE(P-18:1/16:0)	ether-PE	Ether-linked phosphatidylethanolamine	[M-H]-	0.013185	2.56667	0.736638	23.5084	25.8299	26.4227	8.87609	8.28974	9.11819
M749T620	748.53_10.33	748.528	10.3292	Plasmenyl-PE(P-18:1/20:4)	ether-PE	Ether-linked phosphatidylethanolamine	[M-H]-	0.0485726	5.06107	0.858021	66.5597	93.0616	72.5704	13.1791	12.1431	13.048
M731T878	730.58_14.63	730.576	14.6317	Plasmenyl-PE(P-20:0/16:0)	ether-PE	Ether-linked phosphatidylethanolamine	[M-H]-	0.0162625	1.13061	0.589034	3.70594	3.34395	3.88791	0.42205	0.459058	0.460414
M771T836	770.53_13.94	770.533	13.9378	Plasmenyl-PS(P-16:0/20:2)	ether-PS	Ether-linked phosphatidylserine	[M-H]-	0.0323323	0.828386	0.665909	2.15841	2.33591	2.70495	0.673779	0.623047	0.694325
M769T764	768.52_12.74	768.517	12.7393	Plasmenyl-PS(P-16:0/20:3)	ether-PS	Ether-linked phosphatidylserine	[M-H]-	0.0425218	0.723026	0.601048	1.82063	1.98074	2.33109	0.712917	0.695394	0.728662
M797T840	796.55_14	796.548	13.9966	Plasmenyl-PS(P-16:0/22:3)	ether-PS	Ether-linked phosphatidylserine	[M-H]-	0.0432522	0.53106	0.491966	0.888084	1.18145	1.07956	0.347282	0.313393	0.361339
M743T753	742.5_12.55	742.501	12.5518	Plasmenyl-PS(P-16:1/18:1)	ether-PS	Ether-linked phosphatidylserine	[M-H]-	0.0246496	0.769023	0.759634	1.96471	1.80289	2.18631	0.521465	0.468468	0.501416
M763T588	762.53_9.8	762.529	9.80068	PS(16:0_18:0)	PS	Phosphatidylserine	[M-H]-	0.0258768	0.910609	1.09285	1.84228	2.36025	2.18225	0.0467735	0.0510513	0.0507303
M787T457	786.53_7.61	786.527	7.61367	PS(16:0_20:3)	PS	Phosphatidylserine	[M+H]+	0.00495999	0.411453	-1.73034	0.0890925	0.090915	0.0630412	0.25895	0.281917	0.265586
M758T416	758.5_6.93	758.498	6.92585	PS(16:1_18:1)	PS	Phosphatidylserine	[M-H]-	0.0408573	0.645816	0.199362	1.09722	1.37317	0.936584	2.19662	2.1367	2.23336
M791T662	790.56_11.04	790.558	11.0383	PS(18:0_18:1)	PS	Phosphatidylserine	[M+H]+	0.0393825	3.66305	3.70159	15.922	18.4722	14.2135	1.35457	1.32186	1.05966
M787T511	786.53_8.52	786.529	8.51877	PS(18:0_18:2)	PS	Phosphatidylserine	[M-H]-	0.0335382	1.2026	0.833318	3.98066	5.22233	5.13386	1.31036	0.944888	1.15872
M813T540	812.54_9	812.545	9.00213	PS(18:0_20:3)	PS	Phosphatidylserine	[M-H]-	0.0242424	1.73906	0.968952	7.35752	9.16581	8.17558	0.673026	0.651687	0.637708
M835T469	834.53_7.81	834.529	7.81278	PS(18:0_22:6)	PS	Phosphatidylserine	[M-H]-	0.0339902	2.1568	1.15447	10.1317	13.8891	11.8312	0.247521	0.296506	0.249452
M787T494	786.53_8.24	786.529	8.23658	PS(18:1_18:1)	PS	Phosphatidylserine	[M-H]-	0.0293125	1.10548	-0.64695	2.56056	2.79877	1.9946	6.1717	4.76583	5.80125
M843T762	842.59_12.71	842.591	12.7059	PS(18:1_22:1)	PS	Phosphatidylserine	[M-H]-	0.0293412	0.884358	0.957574	1.91814	2.4503	2.07348	0.193643	0.177447	0.183245
M873T879	872.64_14.65	872.639	14.6533	PS(18:1_24:0)	PS	Phosphatidylserine	[M-H]-	0.0446649	0.92388	1.18871	1.74577	2.59027	2.34393	0.0720886	0.0617965	0.0928973
M813T660	812.54_11	812.541	10.9977	PS(36:1)	PS	Phosphatidylserine	[M+Na]+	0.0237044	0.986298	5.07043	1.06697	1.22787	1.05351	0.0304564	0.0343881	0.0348061
M790T704	789.61_11.74	789.614	11.7372	SM(37:1)	SM	Sphingomyelin	[M+HCO2]-	0.00862808	0.691216	0.869392	1.38598	1.20886	1.28358	0.10572	0.119375	0.0656843
M818T820	817.65_13.67	817.645	13.6677	SM(39:1)	SM	Sphingomyelin	[M+HCO2]-	0.0338792	1.61079	1.02781	8.47289	6.752	6.54315	0.697138	0.624849	0.700044
M830T777	829.64_12.95	829.645	12.9535	SM(40:2)	SM	Sphingomyelin	[M+HCO2]-	0.0108365	2.04853	0.830845	13.0184	11.7477	12.8557	2.03227	1.94543	2.15166
M844T818	843.66_13.63	843.66	13.6288	SM(41:2)	SM	Sphingomyelin	[M+HCO2]-	0.0173622	2.63269	0.817736	22.4343	20.2895	19.0438	2.92853	3.45283	3.02798
M842T729	841.65_12.15	841.645	12.1541	SM(41:3)	SM	Sphingomyelin	[M+HCO2]-	0.0258147	0.836891	0.851168	2.21087	1.76189	1.94924	0.197235	0.221745	0.227086
M884T851	883.69_14.19	883.691	14.1875	SM(44:3)	SM	Sphingomyelin	[M+HCO2]-	0.0411003	0.777309	0.605022	2.58739	2.68468	2.09774	0.913562	0.842464	0.949842
M746T409	745.55_6.81	745.55	6.8093	SM(d16:1/18:1)	SM	Sphingomyelin	[M+HCO2]-	0.0105957	2.53351	0.493545	23.7976	24.1863	22.1402	7.09081	7.20413	7.48391
M676T406	675.54_6.77	675.543	6.7666	SM(d18:1/14:0)	SM	Sphingomyelin	[M+H]+	0.0412078	2.06798	1.59541	7.44717	7.59761	6.20847	2.46726	2.36628	2.19975
M704T502	703.57_8.36	703.574	8.36187	SM(d18:1/16:0)	SM	Sphingomyelin	[M+H]+	0.0424869	14.2132	1.41011	395.106	327.08	361.455	134.742	135.943	137.071
M762T549	761.58_9.14	761.581	9.142	SM(d18:1/17:0)	SM	Sphingomyelin	[M+HCO2]-	0.00348848	1.58523	0.728908	8.51312	8.49535	8.00822	1.94989	2.01222	2.16115
M760T453	759.57_7.56	759.566	7.55787	SM(d18:1/17:1)	SM	Sphingomyelin	[M+HCO2]-	0.00869799	0.505206	0.721521	0.844694	0.722925	0.764533	0.163669	0.109614	0.133449
M774T507	773.58_8.45	773.58	8.44802	SM(d18:1/18:1)	SM	Sphingomyelin	[M+HCO2]-	0.00316305	1.38519	0.850688	5.46789	5.38076	6.05896	0.554965	0.997041	0.931106
M750T531	749.58_8.85	749.581	8.84575	SM(d20:0/14:0)	SM	Sphingomyelin	[M+HCO2]-	0.000668527	2.17807	0.693474	16.6422	16.9442	17.4731	5.15667	4.68471	5.63193
M806T811	805.65_13.51	805.646	13.5084	SM(d22:0/16:0)	SM	Sphingomyelin	[M+HCO2]-	0.0323323	0.833317	1.05029	2.1971	1.7439	1.71944	0.135527	0.117518	0.133291
M830T793	829.64_13.22	829.644	13.2204	SM(d22:1/18:1)	SM	Sphingomyelin	[M+HCO2]-	0.0132775	2.16295	0.851534	14.3957	12.8241	13.2047	1.74781	1.76966	1.74936
M874T900	873.71_14.99	873.709	14.9933	SM(d25:0/18:1)	SM	Sphingomyelin	[M+HCO2]-	0.0182543	0.792556	0.788024	2.15716	2.0276	1.83209	0.389129	0.43924	0.433228
M302T121	302.31_2.01	302.306	2.00903	So(d18:0)	So	Sphyingosine	[M+H]+	0.0367522	0.314424	-0.721188	0.173001	0.181571	0.16369	0.262249	0.286263	0.305864
M769T971	768.71_16.19	768.707	16.1865	TG(14:0_14:0_16:0)	TG	Triacylglycerol	[M+NH4]+	0.0121637	2.07665	-1.77086	2.37961	1.875	1.7069	6.85401	6.83313	6.65697
M767T959	766.69_15.99	766.691	15.9899	TG(14:0_14:0_16:1)	TG	Triacylglycerol	[M+NH4]+	0.0119466	0.578216	-0.439012	1.12572	1.03266	1.03871	1.43468	1.49277	1.40676
M765T949	764.68_15.81	764.676	15.8128	TG(14:0_14:1_16:1)	TG	Triacylglycerol	[M+NH4]+	0.00829415	0.167546	0.162343	0.295037	0.297252	0.290391	0.262233	0.260109	0.266397
M783T977	782.72_16.29	782.723	16.2915	TG(14:0_15:0_16:0)	TG	Triacylglycerol	[M+NH4]+	0.0407763	1.33467	-1.07181	1.82773	1.75654	1.87002	3.83225	4.13588	3.49715
M797T984	796.74_16.4	796.739	16.4045	TG(14:0_16:0_16:0)	TG	Triacylglycerol	[M+NH4]+	0.00162627	5.28395	-2.21151	9.92885	8.08948	7.57697	40.7722	39.6868	38.0883
M795T973	794.72_16.21	794.723	16.2085	TG(14:0_16:0_16:1)	TG	Triacylglycerol	[M+NH4]+	0.00157848	3.62499	-1.87346	6.03805	4.97735	5.40814	19.8415	20.7398	19.5963
M811T990	810.75_16.49	810.754	16.492	TG(14:0_16:0_17:0)	TG	Triacylglycerol	[M+NH4]+	0.00166793	1.95106	-1.25894	3.20252	2.88107	3.01186	7.37456	7.14898	7.24374
M825T995	824.77_16.59	824.77	16.5866	TG(14:0_16:0_18:0)	TG	Triacylglycerol	[M+NH4]+	0.00495999	2.05424	-0.859901	6.16935	5.50917	5.64746	10.7052	10.2544	10.4855
M823T984	822.75_16.41	822.754	16.4059	TG(14:0_16:0_18:1)	TG	Triacylglycerol	[M+NH4]+	0.00333887	8.00823	-2.28356	20.6749	17.7606	16.7196	92.1583	90.6977	85.6823
M845T969	844.74_16.15	844.739	16.1454	TG(14:0_16:0_20:4)	TG	Triacylglycerol	[M+NH4]+	0.0227474	1.11031	-0.547646	3.00687	3.21324	2.72177	4.17671	4.44191	4.45171
M793T961	792.71_16.01	792.707	16.0118	TG(14:0_16:1_16:1)	TG	Triacylglycerol	[M+NH4]+	0.0300129	0.901972	-0.654861	1.65292	1.42369	1.70099	2.46733	2.57125	2.48358
M821T973	820.74_16.21	820.738	16.2097	TG(14:0_16:1_18:1)	TG	Triacylglycerol	[M+NH4]+	0.00166793	3.98322	-1.61727	9.34529	8.04038	8.17115	25.7107	27.0471	25.6488
M848T957	847.68_15.95	847.678	15.9461	TG(14:0_16:1_20:4)	TG	Triacylglycerol	[M+Na]+	0.0394388	0.400322	-0.691669	0.259813	0.283334	0.325424	0.454966	0.476142	0.471766
M779T956	778.69_15.93	778.691	15.9269	TG(14:1_15:0_16:1)	TG	Triacylglycerol	[M+NH4]+	0.0298024	0.394131	0.563899	0.515424	0.519612	0.568618	0.375092	0.359154	0.350579
M809T978	808.74_16.3	808.738	16.3018	TG(15:0_16:0_16:1)	TG	Triacylglycerol	[M+NH4]+	0.00589031	2.25318	-1.38733	3.47017	3.42083	3.54369	9.19253	9.24317	8.86077
M837T990	836.77_16.49	836.77	16.4937	TG(15:0_16:0_18:1)	TG	Triacylglycerol	[M+NH4]+	0.00147753	4.1675	-2.07521	6.5671	5.82244	5.57234	25.8174	25.0536	24.8213
M835T979	834.75_16.32	834.754	16.3194	TG(15:0_16:1_18:1)	TG	Triacylglycerol	[M+NH4]+	0.00365095	2.14995	-0.957508	5.21164	5.34493	5.76723	10.7006	10.8382	10.1613
M851T996	850.79_16.6	850.785	16.6028	TG(16:0_16:0_18:1)	TG	Triacylglycerol	[M+NH4]+	0.00157848	9.09475	-2.04051	32.6679	28.6318	27.0013	123.103	119.353	120.808
M876T971	875.71_16.19	875.709	16.1872	TG(16:0_16:0_20:5)	TG	Triacylglycerol	[M+Na]+	0.0408381	0.718923	-1.06996	0.395757	0.59049	0.599426	1.06172	1.12684	1.14035
M840T979	839.71_16.32	839.709	16.3181	TG(16:0_16:1_17:1)	TG	Triacylglycerol	[M+Na]+	0.00589031	0.811442	-1.22285	0.526206	0.503042	0.618422	1.25857	1.35878	1.22842
M849T984	848.77_16.41	848.77	16.4059	TG(16:0_16:1_18:1)	TG	Triacylglycerol	[M+NH4]+	0.00254849	7.89485	-1.82927	29.2411	27.1433	24.8046	98.8064	97.2267	92.4784
M865T1000	864.8_16.67	864.801	16.6702	TG(16:0_17:0_18:1)	TG	Triacylglycerol	[M+NH4]+	0.00773274	2.80687	-1.47263	5.50239	4.84983	4.50656	14.5183	12.8959	13.8229
M863T990	862.79_16.49	862.785	16.4947	TG(16:0_17:1_18:1)	TG	Triacylglycerol	[M+NH4]+	0.00363963	4.06869	-1.75626	8.22926	7.69714	7.23038	27.1038	25.74	25.3847
M879T1007	878.82_16.78	878.817	16.7792	TG(16:0_18:0_18:1)	TG	Triacylglycerol	[M+NH4]+	0.0118575	4.18538	-1.26539	15.4156	14.1162	12.0466	33.3401	32.6161	33.9948
M877T996	876.8_16.6	876.801	16.5996	TG(16:0_18:1_18:1)	TG	Triacylglycerol	[M+NH4]+	0.00157848	9.40798	-1.64892	49.8725	45.7652	42.2107	148.132	140.801	143.358
M910T1007	909.79_16.78	909.787	16.779	TG(16:0_18:1_20:1)	TG	Triacylglycerol	[M+Na]+	0.00671119	1.38491	-0.587955	4.09628	4.48959	4.15175	6.33748	6.21841	6.59021
M903T996	902.82_16.6	902.816	16.6028	TG(16:0_18:1_20:2)	TG	Triacylglycerol	[M+NH4]+	0.00347167	5.39381	-1.03587	32.0404	31.7385	28.3541	64.5962	61.5178	62.791
M906T988	905.76_16.47	905.756	16.4706	TG(16:0_18:1_20:3)	TG	Triacylglycerol	[M+Na]+	0.01684	0.862603	0.32577	4.04193	4.13258	4.30942	3.46699	3.26449	3.2291
M963T1037	962.91_17.28	962.911	17.2805	TG(16:0_18:1_24:0)	TG	Triacylglycerol	[M+NH4]+	0.00162627	0.879439	-1.02784	0.865287	0.819545	0.792475	1.70295	1.70483	1.64338
M961T1026	960.89_17.11	960.895	17.1067	TG(16:0_18:1_24:1)	TG	Triacylglycerol	[M+NH4]+	0.0457891	1.15261	-0.767237	2.50169	2.08743	1.85937	3.73214	3.72496	3.51826
M977T1042	976.93_17.37	976.927	17.367	TG(16:0_18:1_25:0)	TG	Triacylglycerol	[M+NH4]+	0.00757824	0.265949	-0.485953	0.19603	0.193267	0.199278	0.269181	0.281015	0.274109
M989T1037	988.93_17.28	988.926	17.2803	TG(16:0_20:1_24:1)	TG	Triacylglycerol	[M+NH4]+	0.0136678	1.57529	-1.18219	2.49582	2.13318	1.9134	4.97337	5.06674	4.80596
M824T961	823.68_16.01	823.678	16.0118	TG(16:1_16:1_16:1)	TG	Triacylglycerol	[M+Na]+	0.0142204	0.494997	-1.38756	0.135386	0.174607	0.20077	0.41816	0.493392	0.42479
M847T974	846.75_16.23	846.754	16.2316	TG(16:1_16:1_18:1)	TG	Triacylglycerol	[M+NH4]+	0.0035319	3.2001	-1.10419	10.4259	10.1103	9.13675	21.0272	22.1236	20.6398
M861T979	860.77_16.32	860.77	16.3238	TG(16:1_17:1_18:1)	TG	Triacylglycerol	[M+NH4]+	0.00973268	1.59799	-0.871833	3.67241	3.6069	3.0339	6.34144	6.58715	5.94446
M875T986	874.79_16.43	874.785	16.4267	TG(16:1_18:1_18:1)	TG	Triacylglycerol	[M+NH4]+	0.00499911	5.1751	-1.08543	27.9442	27.5595	23.8997	57.2795	56.6941	54.5206
M896T1001	895.77_16.69	895.772	16.6905	TG(17:0_18:1_18:1)	TG	Triacylglycerol	[M+Na]+	0.0394388	0.781186	-0.64235	1.13325	1.37147	1.29267	2.13559	1.78616	2.00548
M919T1011	918.85_16.84	918.848	16.8447	TG(17:0_18:1_20:1)	TG	Triacylglycerol	[M+NH4]+	0.00786247	0.922554	-0.620436	1.78033	1.66985	1.86493	2.74503	2.81316	2.61293
M894T991	893.76_16.51	893.756	16.511	TG(17:1_18:1_18:1)	TG	Triacylglycerol	[M+Na]+	0.022472	0.612663	-0.51499	0.900726	1.04403	1.0349	1.49026	1.37687	1.39076
M917T1001	916.83_16.69	916.832	16.6908	TG(17:1_18:1_20:1)	TG	Triacylglycerol	[M+NH4]+	0.0302372	1.36001	-0.749999	3.24699	3.31836	2.72424	5.67301	4.75608	5.19407
M973T1021	972.89_17.02	972.895	17.0189	TG(17:1_18:1_24:1)	TG	Triacylglycerol	[M+NH4]+	0.0209292	0.240141	-0.230623	0.379984	0.381392	0.366188	0.429729	0.453174	0.440115
M905T1007	904.83_16.78	904.832	16.779	TG(18:0_18:1_18:1)	TG	Triacylglycerol	[M+NH4]+	0.0104879	4.38773	-1.11042	20.1953	19.1161	16.0674	40.0545	38.6586	40.8542
M933T1017	932.86_16.95	932.864	16.95	TG(18:0_18:1_20:1)	TG	Triacylglycerol	[M+NH4]+	0.0260199	1.19422	-0.590867	3.49921	3.20615	2.8646	4.62206	5.03038	4.76137
M931T1007	930.85_16.78	930.847	16.7792	TG(18:1_18:1_20:1)	TG	Triacylglycerol	[M+NH4]+	0.0338052	2.48363	-0.936274	8.16056	7.84311	6.47837	14.4211	14.2168	14.3832
M994T1037	993.88_17.28	993.882	17.2803	TG(18:1_18:1_24:0)	TG	Triacylglycerol	[M+Na]+	0.00634818	0.846024	-1.06132	0.772239	0.726767	0.691519	1.51864	1.54146	1.51118
M1017T1047	1016.96_17.45	1016.96	17.4513	TG(18:1_18:1_26:0)	TG	Triacylglycerol	[M+NH4]+	0.0214306	0.571384	-0.768916	0.576666	0.497368	0.488916	0.892118	0.904458	0.866673
M1015T1036	1014.94_17.26	1014.94	17.2593	TG(18:1_20:1_24:1)	TG	Triacylglycerol	[M+NH4]+	0.0442251	1.01601	-0.960954	1.43002	1.22512	1.01259	2.38292	2.42721	2.32944
M1043T1046	1042.97_17.43	1042.97	17.431	TG(20:1_20:1_24:1)	TG	Triacylglycerol	[M+NH4]+	0.038213	0.321374	-0.665087	0.23629	0.196862	0.179373	0.305444	0.344385	0.32143

## Sheet: TgTrs85-metabolic differentiato
											Trs85-IAA	Trs85-IAA	Trs85-IAA	Trs85+IAA	Trs85+IAA	Trs85+IAA	QC	QC	QC
name	m/z	row retention time	Metabolite name	Lipid subclass	Adduct	INCHIKEY	SMILES	pvalue	VIP(A-B)	log2FC(B/A)	C1	C2	C3	T1	T2	T3	CSN-QC-pos-1	CSN-QC-pos-2	CSN-QC-pos-3
M662T548	661.53	9.1347	PE-Cer 18:0;2O/16:0	Ceramide phosphoethanolamine	[M-H]-	BXUACRNRHHRDQP-UHFFFAOYNA-N	CCCCCCCCCCCCCCCC(O)C(COP(O)(=O)OCCN)NC(=O)CCCCCCCCCCCCCCC	0.00661491	13.9619	-1.326	220.159	225.389	205.355	73.7467	91.5125	94.3682	146.484	150.509	144.155
M781T381	781.488	6.35087	PI 30:0	Phosphatidylinositol	[M-H]-	UOPVDXWZFLMKIL-UHFFFAOYNA-N	CCCCCCCCCCCCCCCC(=O)OC(COC(=O)CCCCCCCCCCCCC)COP(O)(=O)OC1C(O)C(O)C(O)C(O)C1O	0.0195168	12.8186	-2.82387	119.52	128.775	134.747	19.1188	17.7186	17.2598	85.1384	92.2894	94.5465
M717T679	716.525	11.3164	PE 34:1	Phosphatidylethanolamine	[M-H]-	FHQVHHIBKUMWTI-ZCXUNETKNA-N	CCCCCCCCCCCCCCCC(=O)OCC(COP(O)(=O)OCCN)OC(=O)CCCCCCC\C=C/CCCCCCCC	0.00410032	12.3628	-0.936383	210.135	215.923	214.271	106.522	111.92	116.157	159.065	164.024	161.676
M327T144	327.233	2.40208	FA 22:6	Free fatty acid	[M-H]-	MBMBGCFOFBJSGT-KUBAVDMBSA-N	CC\C=C/C\C=C/C\C=C/C\C=C/C\C=C/C\C=C/CCC(O)=O	0.0462465	9.46252	3.34378	7.05737	7.20275	5.51249	56.4171	66.3408	77.9858	37.7563	40.5495	41.6058
M747T563	746.514	9.38972	PE O-38:7	Oxidized Phosphatidylethanolamine	[M-H]-	KGCPGAKRLOCUEV-ZLXBYIIJNA-N	CCCCCCCCCCCCCC(O)C(COC1OC(CO)C(O)C(O)C1O)NC(=O)C(O)CCCC\C=C/CCCCCCCCC	0.0160944	9.19505	1.65333	27.6958	27.0762	24.481	84.1187	77.7683	87.4096	45.24	44.2802	38.4715
M749T611	748.529	10.18	PE O-38:6	Oxidized Phosphatidylethanolamine	[M-H]-	CWZGHHQNICLNJN-MEQMIZENNA-N	CCCCC\C=C/CCCCCCCC(=O)OCC(COP(O)(=O)OCCN)OC(=O)CCCCC\C=C/C\C=C/C\C=C/C\C=C/C\C=C/CC	0.00297792	8.87054	1.50041	28.5845	29.9023	27.6532	82.3298	79.261	82.1198	49.4987	43.9753	36.8778
M723T603	722.514	10.052	PE O-36:5	Oxidized Phosphatidylethanolamine	[M-H]-	YATSYZSZUULQDZ-GKPKDRHFNA-N	CCCCCC\C=C/CCCCCCCCOCC(COP(O)(=O)OCCN)OC(=O)CCCCCC\C=C/C\C=C/C\C=C/C\C=C/CC	0.00521602	8.29848	1.33543	31.5541	30.0556	28.9637	76.8926	73.5676	78.1028	52.0742	47.3626	44.3433
M808T391	807.504	6.5209	PI 32:1	Phosphatidylinositol	[M-H]-	QAWXBJDYTIBLRK-PEZBUJJGNA-N	CCCCCCCCCCCCCCCC(=O)OCC(COP(O)(=O)OC1C(O)C(O)C(O)C(O)C1O)OC(=O)CCCCCCC\C=C/CCCCCC	0.0160944	8.26753	-1.00378	87.4162	88.7245	98.8226	50.0512	44.8542	42.2161	65.8193	68.8504	66.4962
M884T404	883.535	6.74007	PI 38:5	Phosphatidylinositol	[M-H]-	XGZVRASBCZTHNO-HAGCXRLMNA-N	CCCCCCCC\C=C/CCCCCCCC(=O)OCC(COP(O)(=O)OC1C(O)C(O)C(O)C(O)C1O)OC(=O)CCCCCC\C=C/C\C=C/C\C=C/C\C=C/CC	0.0361478	7.98518	1.19547	35.3899	30.8233	34.5769	74.865	85.4436	70.5203	55.4006	48.5622	48.1618
M903T995	902.817	16.5808	TG 54:3	Triacylglycerol	[M+NH4]+	PDBKDGCDDSHRCX-LBXBQQRINA-N	CCCCCCCCCCCCCCCCCC(=O)OC(COC(=O)CCCCCCCCCCCCCCC)COC(=O)CCCCCCCCC\C=C/C\C=C/C\C=C/CC	0.0351549	7.72329	-0.890423	62.9492	60.9684	63.5717	33.5124	30.2213	37.4085	53.4842	52.0923	53.9665
M851T499	850.561	8.31192	SHexCer 38:1;3O	Sulfatide	[M-H]-	YYZAQFQSSSJBIE-HNENSFHCNA-N	CCCCCCCCCCCCCC\C=C/CCCCCCCCCCCCC(O)C(=O)NC(COC1OC(CO)C(O)C(OS(O)(=O)=O)C1O)C(O)CCCCC	0.0479034	7.4979	-0.609518	104.131	109.371	118.168	72.3835	73.1047	71.894	95.5945	104.348	93.2833
M921T913	920.708	15.2211	PC 44:2	Phosphatidylcholine	[M+Na]+	BYQGMERDWJAXDH-GJLVVWLQNA-N	CCCCCCC\C=C/C\C=C/CCCCCCCCCCCCCCCCCCCCCCCC(=O)OC(COC(=O)CCCCCCC)COP([O-])(=O)OCC[N+](C)(C)C	0.0302283	7.49764	-0.889312	59.1667	57.466	60.1006	31.6898	28.7201	35.0033	50.1019	49.5459	51.1559
M829T539	828.577	8.99147	PC 36:3	Phosphatidylcholine	[M+HCOO]-	GDWULUGDXGHJIJ-RWLIYIGXNA-N	CCCCCCCC\C=C/CCCCCCCC(=O)OCC(COP([O-])(=O)OCC[N+](C)(C)C)OC(=O)CCCCCCC\C=C/C\C=C/CCCCC	0.00594007	7.37914	1.08049	30.9575	32.7344	34.4394	70.9411	66.2215	70.3613	45.8575	51.1129	47.6597
M662T520	662.478	8.66668	PE 30:0	Phosphatidylethanolamine	[M-H]-	FXNACVVCWBVCGD-UHFFFAOYNA-N	CCCCCCCCCCCCCCCC(=O)OC(COC(=O)CCCCCCCCCCCCC)COP(O)(=O)OCCN	0.0109132	7.34054	-2.09255	44.2164	48.2617	48.4436	10.276	10.733	12.0324	29.5238	30.9112	31.3844
M603T831	603.497	13.8488	DG 33:1	Diacylglycerol	[M+Na]+	DJKDYVZXWQKRJI-MSUUIHNZNA-N	CCCCCCCCCC\C=C/CCCCCCCCCCCC(=O)OC(CO)COC(=O)CCCCCCCC	0.0219265	7.29262	-0.899348	55.97	52.3671	57.791	26.1048	32.8057	30.1556	42.827	43.0277	45.8001
M683T661	682.541	11.0192	DG 40:8	Diacylglycerol	[M+NH4]+	GPMAAGRGFWBOSO-LNYCXSEGNA-N	CCCCC\C=C/C\C=C/CCCCCCCC(=O)OCC(CO)OC(=O)CC\C=C/C\C=C/C\C=C/C\C=C/C\C=C/C\C=C/CC	0.0433649	7.22581	-0.939739	59.7162	53.2787	49.7153	24.8001	29.7319	30.2933	42.913	40.3542	37.6796
M858T398	857.519	6.63237	PI 36:4	Phosphatidylinositol	[M-H]-	VWRYMIZQLPXULA-JAXHXWBXNA-N	CCCCCCCCCCCCCCCC(=O)OCC(COP(O)(=O)OC1C(O)C(O)C(O)C(O)C1O)OC(=O)CCCCCC\C=C/C\C=C/C\C=C/C\C=C/CC	0.00391699	7.08625	1.18296	24.9529	26.7549	27.5094	60.7532	59.3059	59.7969	38.0112	37.6187	34.7184
M797T406	796.514	6.77293	SHexCer 34:0;3O	Sulfatide	[M-H]-	HCZRKCFNPHYBFC-UHFFFAOYNA-N	CCCCCCCCCCCCCCCCCCCCCCCCC(O)C(=O)NC(COC1OC(CO)C(O)C(OS(O)(=O)=O)C1O)C(O)CCCCC	0.0228282	7.01328	-3.35254	35.6158	39.3765	34.4426	3.6536	3.52469	3.53545	22.4309	22.0439	23.428
M718T506	717.531	8.4272	SM 34:2;3O	Sphingomyelin	[M+H]+	AGAWNUQODWAHBA-XOMYGGGSNA-N	CCCCCCCCCCCCCCC(O)C(O)C(COP([O-])(=O)OCC[N+](C)(C)C)NC(=O)CCCCCCC\C=C/C\C=C/CCC	0.011151	6.90359	-1.36207	36.726	38.6484	37.3098	14.8236	13.0061	16.0073	29.4807	27.0383	28.6162
M693T400	693.472	6.66106	PG 30:0	Phosphatidylglycerol	[M-H]-	ZAXBYLHGBBMAAY-UHFFFAOYNA-N	CCCCCCCCCCCCCCCC(=O)OC(COC(=O)CCCCCCCCCCCCC)COP(O)(=O)OCC(O)CO	0.0336033	6.82282	-2.56483	42.7668	36.3189	34.631	5.91794	6.09577	7.20537	22.4639	24.8059	25.5922
M688T645	687.545	10.7427	PE-Cer 36:1;2O	Ceramide phosphoethanolamine	[M-H]-	ODXAYQMCAAQOSY-OWWNRXNENA-N	CCCCCCCCCCCCCCCCCC(=O)NC(COP(O)(=O)OCCN)C(O)\C=C\CCCCCCCCCCCCC	0.0103698	6.59452	-0.833828	68.4284	66.5871	64.1308	34.3428	36.8705	40.5155	54.2995	54.7052	47.8281
M748T494	747.519	8.22785	PG 34:1	Phosphatidylglycerol	[M-H]-	PAZGBAOHGQRCBP-ZCXUNETKNA-N	CCCCCCCCC\C=C\CCCC(O)C(O)C(COP([O-])(=O)OCC[N+](C)(C)C)NC(=O)CCCCCCC\C=C/CCCCC	0.0427431	6.55709	-0.575504	85.4672	89.7512	92.3721	52.5492	60.2113	66.8065	75.4459	79.3154	98.1873
M765T550	764.523	9.17205	PE 38:5	Phosphatidylethanolamine	[M-H]-	ZYMZKMQPPJPQHY-HAGCXRLMNA-N	CCCCCCCC\C=C/CCCCCCCC(=O)OCC(COP(O)(=O)OCCN)OC(=O)CCCCCC\C=C/C\C=C/C\C=C/C\C=C/CC	0.0157261	6.50214	-0.747325	74.3947	68.297	71.5098	44.1022	37.8471	45.6522	58.2218	53.7228	50.2128
M719T408	719.488	6.79905	PG 32:1	Phosphatidylglycerol	[M-H]-	GKSUEOBCMJKHAW-MSUUIHNZNA-N	CCCCCCCCCCCCCC(=O)OCC(COP(O)(=O)OCC(O)CO)OC(=O)CCCCCCC\C=C/CCCCCCCC	0.013352	6.48592	-1.88961	36.2313	41.9737	37.6991	8.64705	11.0341	11.5991	24.9319	26.072	26.033
M715T561	714.509	9.35488	PE 34:2	Phosphatidylethanolamine	[M-H]-	HBZNVZIRJWODIB-BCTRXSSUNA-N	CCCCCCCCCCCCCCCC(=O)OCC(COP(O)(=O)OCCN)OC(=O)CCCCCCC\C=C/C\C=C/CCCCC	0.0473002	6.34538	-0.939078	65.1397	55.2447	53.6196	28.759	29.453	32.5426	62.3662	38.9105	58.7586
M791T648	790.54	10.7924	PE 18:0_22:6	Phosphatidylethanolamine	[M-H]-	XYYHNDVKALDFHQ-HSBBONCLNA-N	CCCCCCCCCCCCCCCCCC(=O)OCC(COP(O)(=O)OCCN)OC(=O)CC\C=C/C\C=C/C\C=C/C\C=C/C\C=C/C\C=C/CC	0.0235635	6.17388	1.35641	16.4069	17.3819	15.5759	42.0969	39.2509	45.0495	28.1934	24.9294	21.4928
M770T849	769.624	14.1481	PE-Cer 42:2;2O	Ceramide phosphoethanolamine	[M-H]-	SORHVKVBHXFRAM-AKTWBEBINA-N	CCCCCCCCCCCCC\C=C\C(O)C(COP(O)(=O)OCCN)NC(=O)CCCCCCCCCCC\C=C/CCCCCCCCCC	0.0429544	5.93063	-0.91611	53.5698	54.8467	45.7809	26.8718	25.9428	28.9001	39.4881	40.8319	42.481
M678T451	677.524	7.52493	PE-Cer 34:0;2O	Ceramide phosphoethanolamine	[M-H]-	HEMGTJKEYMLUAN-UHFFFAOYNA-N	CCCCCCCCCCCCCCCC(O)C(COP(O)(=O)OCCN)NC(=O)CC(O)CCCCCCCCCCCCC	0.018933	5.68841	-0.916975	43.4008	49.7193	47.1675	21.6078	24.2541	28.4369	36.658	36.4834	37.2379
M775T720	774.545	11.993	PE 39:7	Phosphatidylethanolamine	[M-H]-	XOUDAZVFABMKEQ-VFVAPGIQNA-N	CCCCCCC\C=C/CCCCCCCC(=O)OCC(COP(O)(=O)OCCN)OC(=O)CC\C=C/C\C=C/C\C=C/C\C=C/C\C=C/C\C=C/CC	0.0276125	5.40008	1.17792	16.3473	15.2368	14.7654	37.903	32.8101	34.1526	25.2193	23.6033	20.0196
M763T463	762.507	7.71329	PE 38:6	Phosphatidylethanolamine	[M-H]-	VFHZIDQZQBGNBH-DMQHYRIXNA-N	CCCCC\C=C/C\C=C/CCCCCCCC(=O)OCC(COP(O)(=O)OCCN)OC(=O)CCCCCC\C=C/C\C=C/C\C=C/C\C=C/CC	0.0390861	5.0675	-1.265	29.7026	29.4992	29.9869	11.825	10.0558	15.2305	24.8438	23.2368	21.8056
M1140T866	1139.75	14.431	MLCL 50:1	Lysocardiolipin	[M-H]-	QDKQNRVPQGQVTR-QPLCGJKRNA-N	CCCCCCCCCCCCCCCC(=O)OCC(COP(O)(=O)OCC(O)COP(O)(=O)OCC(O)COC(=O)CCCCCCC\C=C/CCCCCCCC)OC(=O)CCCCCCCCCCCCCCC	0.0059453	5.03959	-1.47789	26.8651	26.7471	25.8889	10.6359	8.98161	8.92456	19.3697	19.7671	22.8906
M690T703	689.561	11.7113	PE-Cer 36:0;2O	Ceramide phosphoethanolamine	[M-H]-	QLNMOWXHHHCCNW-UHFFFAOYNA-N	CCCCCCCCCCCCCCCCCC(=O)NC(COP(O)(=O)OCCN)C(O)CCCCCCCCCCCCCCC	0.0288575	5.01031	-1.55564	28.9186	23.5082	24.9753	7.46124	9.17198	9.69723	18.827	19.8584	20.1419
M793T697	792.553	11.623	PE 40:5	Phosphatidylethanolamine	[M-H]-	KYERVKWKQQBRQB-NIZIMQIGNA-N	CCCCCCCCCCCCCCCCCC(=O)OCC(COP(O)(=O)OCCN)OC(=O)CCCCC\C=C/C\C=C/C\C=C/C\C=C/C\C=C/CC	0.0164889	4.99067	1.6477	8.70938	7.4223	7.28234	26.2944	24.2953	22.7742	14.8494	12.969	11.4436
M810T461	809.519	7.68522	PI 32:0	Phosphatidylinositol	[M-H]-	IBUKXRINTKQBRQ-UHFFFAOYNA-N	CCCCCCCCCCCCCCCC(=O)OCC(COP(O)(=O)OC1C(O)C(O)C(O)C(O)C1O)OC(=O)CCCCCCCCCCCCCCC	0.00862048	4.88594	-1.95755	20.8581	21.1245	22.4014	5.59455	5.79761	5.18447	14.0836	13.5614	12.61
M811T407	810.53	6.7856	SHexCer 35:0;3O	Sulfatide	[M-H]-	CSHGURUSQCFUFI-UHFFFAOYNA-N	CCCCCCCCCCCCCCCCCCCCCCCCCC(O)C(=O)NC(COC1OC(CO)C(O)C(OS(O)(=O)=O)C1O)C(O)CCCCC	0.0274791	4.80201	-4.98681	14.6226	17.6423	15.5478	0.510432	0.517697	0.479741	9.0817	10.0401	10.752
M825T495	824.546	8.25478	SHexCer 36:0;3O	Sulfatide	[M-H]-	AMLVAZLAEFRHJX-UHFFFAOYNA-N	CCCCCCCCCCCCCCCCCCCCCCCCCCC(O)C(=O)NC(COC1OC(CO)C(O)C(OS(O)(=O)=O)C1O)C(O)CCCCC	0.0332448	4.77434	-2.49596	21.1177	17.4489	17.7275	3.40167	3.57578	3.00195	11.5523	12.4148	12.4971
M599T779	598.542	12.9874	Cer 35:0;2O	Ceramide	[M+HCOO]-	QZDZZVCCCYWHDN-UHFFFAOYNA-N	CCCCCCCCCCCCCCCCC(=O)NC(CO)C(O)CCCCCCCCCCCCCCC	0.0415784	4.73568	-3.3511	13.8979	18.2085	18.0785	1.89825	1.35351	1.66626	9.20678	10.608	10.662
M751T762	750.545	12.6951	PE O-38:5	Oxidized Phosphatidylethanolamine	[M-H]-	VLIJZYIABFUKFN-JZELYBSLNA-N	CCCCCCCC\C=C/CCCCCCCCOCC(COP(O)(=O)OCCN)OC(=O)CCCCCC\C=C/C\C=C/C\C=C/C\C=C/CC	0.00418968	4.71307	0.988179	15.901	14.6637	14.6227	29.978	30.2744	29.3849	23.342	22.9546	20.3941
M761T487	760.514	8.12402	PS 34:1	Phosphatidylserine	[M-H]-	OIWCYIUQAVBPGV-ZCXUNETKNA-N	CCCCCCCCCCCCCCCC(=O)OCC(COP(O)(=O)OCC(N)C(O)=O)OC(=O)CCCCCCC\C=C/CCCCCCCC	0.00580508	4.64825	-1.64016	21.9193	22.0042	20.034	5.98478	7.84807	6.68599	15.0707	16.4117	16.9162
M676T620	675.545	10.3301	PE-Cer 35:0;2O	Ceramide phosphoethanolamine	[M-H]-	ZYFQPWDJLPETEJ-UHFFFAOYNA-N	CCCCCCCCCCCCCCCCC(=O)NC(COP(O)(=O)OCCN)C(O)CCCCCCCCCCCCCCC	0.0103698	4.55255	-1.93144	19.6053	17.9297	18.8655	4.63455	4.90331	5.24848	13.8949	13.8114	13.6579
M796T417	795.503	6.94627	PI 31:0	Phosphatidylinositol	[M-H]-	JALDXLTZFMFDKA-UHFFFAOYNA-N	CCCCCCCCCCCCCCCC(=O)OC(COC(=O)CCCCCCCCCCCCCC)COP(O)(=O)OC1C(O)C(O)C(O)C(O)C1O	0.0249886	4.02449	-3.91759	10.4385	12.2621	12.0566	0.881542	0.755362	0.663123	5.63712	5.4526	5.01017
M769T757	768.556	12.6093	PE 38:3	Phosphatidylethanolamine	[M-H]-	MSYFXMJDQLPRGO-JTBMWNAQNA-N	CCCCCCCCCCCCCCCCCC(=O)OCC(COP(O)(=O)OCCN)OC(=O)CCCCCCCCC\C=C/C\C=C/C\C=C/CC	0.00580508	3.92947	0.99867	11.1745	10.3233	9.58609	21.1704	19.9078	21.0323	14.9127	14.9833	13.2812
M611T794	610.542	13.2256	Cer 36:1;2O	Ceramide	[M+HCOO]-	VODZWWMEJITOND-OWWNRXNENA-N	CCCCCCCCCCCCCCCCCC(=O)NC(CO)C(O)\C=C\CCCCCCCCCCCCC	0.035255	3.79319	-0.618647	31.3024	28.28	27.6481	21.6446	16.8672	18.2998	25.4414	25.0876	25.6079
M853T625	852.577	10.4168	SHexCer 38:0;3O	Sulfatide	[M-H]-	LVKRTWVLXZQIQM-UHFFFAOYNA-N	CCCCCCCCCCCCCCCCCCCCCCCCCCCCC(O)C(=O)NC(COC1OC(CO)C(O)C(OS(O)(=O)=O)C1O)C(O)CCCCC	0.0285554	3.76175	-2.74828	12.3302	10.2724	11.0401	1.78704	1.6704	1.54955	7.82707	7.48395	6.72089
M855T643	854.592	10.711	PC 38:4	Phosphatidylcholine	[M+HCOO]-	HAKKEJDMTIQLJH-WKUHSSGJNA-N	CCCCCCCCCCCCCCCCCC(=O)OCC(COP([O-])(=O)OCC[N+](C)(C)C)OC(=O)CCCCCC\C=C/C\C=C/C\C=C/C\C=C/CC	0.0230922	3.5916	0.994153	9.5472	8.04882	8.7668	16.6297	16.7952	19.0875	12.2289	12.9048	13.0145
M684T354	684.481	5.90742	PG 28:0	Phosphatidylglycerol	[M+NH4]+	BPHQZTVXXXJVHI-UHFFFAOYNA-N	CCCCCCCCCCCCCC(=O)OCC(COP(O)(=O)OCC(O)CO)OC(=O)CCCCCCCCCCCCC	0.0149246	3.51017	-1.77475	8.10273	8.23791	8.82986	2.69558	1.80247	2.8579	6.77349	6.11525	6.28228
M677T435	677.477	7.24265	PG O-30:1	Oxidized Phosphatidylglycerol	[M-H]-	HZURWNXTGDWPNW-SQFISAMPNA-N	CCCCCCCCCCCCCC(=O)OC(COCCCCCCCC\C=C/CCCCCC)COP(O)(=O)OCC(O)CO	0.0297318	3.47368	-2.47796	9.19403	10.9994	9.43525	1.66206	1.68027	1.97593	6.13553	5.82416	6.54851
M701T755	700.53	12.5875	PE O-34:2	Oxidized Phosphatidylethanolamine	[M-H]-	RFPQMVKZNQOUGY-KXYOHKLBNA-N	CCCCCCCC\C=C/CCCCCCCC(=O)OC(COCCCCCCCC\C=C/CCCCCC)COP(O)(=O)OCCN	0.0417469	3.29372	0.379873	26.8224	25.4996	22.8455	31.5598	34.4139	31.8364	34.5373	28.8006	27.2
M809T412	808.514	6.86402	PS 38:5	Phosphatidylserine	[M-H]-	YEPDLFVZBAYNRO-HAGCXRLMNA-N	CCCCCCCC\C=C/CCCCCCCC(=O)OCC(COP(O)(=O)OCC(N)C(O)=O)OC(=O)CCCCCC\C=C/C\C=C/C\C=C/C\C=C/CC	0.00409922	3.22996	-2.54516	8.66247	8.09377	8.50277	1.61905	1.28924	1.41931	5.34753	5.418	5.70167
M702T937	701.605	15.6101	DG 40:1	Diacylglycerol	[M+Na]+	ZEVKNZBSKWFQNX-NXVVXOECNA-N	CCCCCCCCCC\C=C/CCCCCCCCCCCCCCCCCCCC(=O)OC(CO)COC(=O)CCCCCCC	0.0430979	3.14109	-1.6601	6.55149	6.69845	7.72037	2.09207	2.11648	2.42683	4.79689	5.51183	5.45876
M860T416	859.535	6.92588	PI 36:3	Phosphatidylinositol	[M-H]-	MXJMOLQIXMJUEL-RQOIEFAZNA-N	CCCCCCCC\C=C/CCCCCCCC(=O)OCC(COP(O)(=O)OC1C(O)C(O)C(O)C(O)C1O)OC(=O)CCCCCCC\C=C/C\C=C/CCCCC	0.0109303	3.01546	0.872184	7.26647	7.10244	7.57761	13.8566	13.4588	12.8562	10.83	9.56547	10.1643
M1376T948	1375.97	15.7965	CL 66:2	Cardiolipin	[M-H]-	GMVLBUSQGKWCNV-ZMYSONEWNA-N	CCCCCCCCCCCCCCCC(=O)OC(COC(=O)CCCCCCC\C=C/CCCCCCCC)COP(O)(=O)OCC(O)COP(O)(=O)OCC(COC(=O)CCCCCCC\C=C/CCCCCCCC)OC(=O)CCCCCCCCCCCCC	0.0189536	2.90645	-0.991087	11.7803	12.1436	10.7929	6.76392	5.75554	4.94649	8.49794	6.77138	4.88945
M753T511	752.523	8.51375	PC O-35:5	Oxidized Phosphatidylcholine	[M+H]+	OYYHPUJIZCEARP-KDPMOZFYNA-N	CCCCCCCCCOCC(COP([O-])(=O)OCC[N+](C)(C)C)OC(=O)CCCCCCCCC\C=C/C\C=C/C\C=C/C\C=C/C\C=C/CC	0.0430979	2.82411	-0.950805	8.61062	7.65231	8.80034	5.08991	4.4432	3.43322	7.07116	6.03959	6.86589
M1402T948	1401.98	15.8011	CL 68:3	Cardiolipin	[M-H]-	QSWJJFVOMWFCBJ-INPUSSFTNA-N	CCCCCCCCCCCCCC(=O)OC(COC(=O)CCCCCCC\C=C/CCCCCCCC)COP(O)(=O)OCC(O)COP(O)(=O)OCC(COC(=O)CCCCCCC\C=C/CCCCCCCC)OC(=O)CCCCCCC\C=C/CCCCCCCC	0.0324379	2.78825	-0.783168	13.1837	13.442	11.8978	8.66895	7.47248	6.24415	9.5549	7.67731	5.38709
M744T851	743.609	14.1761	PE-Cer 40:1;2O	Ceramide phosphoethanolamine	[M-H]-	NVRSWJXPHKWCKM-LAPDZXRHNA-N	CCCCCCCCCCCCCCCCCCCCCC(=O)NC(COP(O)(=O)OCCN)C(O)\C=C\CCCCCCCCCCCCC	0.0189407	2.77526	-0.985003	11.2722	10.6975	9.73057	5.0285	5.06798	5.91929	7.47778	7.66293	8.56647
M871T355	870.53	5.91885	SHexCer 40:5;3O	Sulfatide	[M-H]-	XTEHWKNWXUYMSO-KUAJOKRANA-N	CCCCCCCCCCC\C=C/C\C=C/CCCCCCCCC(O)C(=O)NC(COC1OC(CO)C(O)C(OS(O)(=O)=O)C1O)C(O)\C=C\CC\C=C\CC\C=C\C	0.0048939	2.73801	-1.59442	7.81856	7.25161	7.42179	2.28423	2.49494	2.66917	6.36022	6.90536	7.20654
M734T449	733.503	7.47667	PG 33:1	Phosphatidylglycerol	[M-H]-	CAKDJPLPYOYWLK-ZCXUNETKNA-N	CCCCCCCCCCCCCCC(=O)OCC(COP(O)(=O)OCC(O)CO)OC(=O)CCCCCCC\C=C/CCCCCCCC	0.00708228	2.68572	-1.41511	7.55093	7.80032	7.73527	2.59546	2.92486	3.13668	5.34495	5.7705	5.96283
M633T436	633.498	7.26343	PE-Cer 32:0;2O	Ceramide phosphoethanolamine	[M-H]-	OALXMWVCVDRBBK-UHFFFAOYNA-N	CCCCCCCCCCCCCCCC(O)C(COP(O)(=O)OCCN)NC(=O)CCCCCCCCCCCCC	0.0165075	2.60354	-1.22731	7.40126	8.75982	7.92001	2.92199	3.29992	4.0634	6.20724	6.51622	6.34648
M877T995	876.802	16.5808	TG 52:2	Triacylglycerol	[M+NH4]+	JFISYPWOVQNHLS-LBXGSASVNA-N	CCCCCCCCCCCCCCCC(=O)OCC(COC(=O)CCCCCCC\C=C/CCCCCCCC)OC(=O)CCCCCCC\C=C/CCCCCCCC	0.0337099	2.60311	-0.790251	8.1859	7.83812	7.40625	4.55376	4.35692	4.63772	6.53884	6.62099	6.32974
M910T409	909.55	6.82202	SMGDG O-41:6	Monogalactosyldiacylglycerol	[M-H]-	BRLFYUFCYWGFDB-GJGNCWKJNA-N	CCCCCCCCC\C=C/CCCCCCCCOCC(COC1OC(CO)C(O)C(OS(O)(=O)=O)C1O)OC(=O)CCCCC\C=C/C\C=C/C\C=C/C\C=C/C\C=C/CC	0.044322	2.53022	0.803014	7.24447	5.50736	5.59652	11.2985	11.5008	9.2139	8.99477	7.02196	8.84876
M791T555	790.538	9.2493	PE 18:1_22:5	Phosphatidylethanolamine	[M-H]-	IZEXFAOLFRVCJS-LKVUMQLBNA-N	CCCCCCCC\C=C/CCCCCCCC(=O)OCC(COP(O)(=O)OCCN)OC(=O)CCCCC\C=C/C\C=C/C\C=C/C\C=C/C\C=C/CC	0.0206284	2.51885	-0.783105	10.0044	9.83636	10.6884	6.70814	5.55379	5.479	7.12045	5.94991	5.07241
M571T619	570.511	10.3211	Cer 33:0;2O	Ceramide	[M+HCOO]-	DOZYYOOUPWLLDT-UHFFFAOYNA-N	CCCCCCCCCCCCCCCC(=O)NC(CO)C(O)CCCCCCCCCCCCCC	0.0196153	2.38181	-2.28342	4.33855	5.04633	4.92494	1.10836	0.853613	0.977403	3.03546	3.08825	3.04879
M881T650	880.608	10.8271	PC 40:5	Phosphatidylcholine	[M+HCOO]-	MAAMGQXOTCBPFS-CYDMDVBXNA-N	CCCCCCCCCCCCCCCCCC(=O)OCC(COP([O-])(=O)OCC[N+](C)(C)C)OC(=O)CCCCC\C=C/C\C=C/C\C=C/C\C=C/C\C=C/CC	0.0363289	2.325	0.730151	5.58903	5.76609	5.35441	8.77972	8.95117	9.98712	7.44507	7.24212	6.73623
M761T610	760.529	10.1722	PE 36:1;O	Phosphatidylethanolamine	[M-H]-	VOCXDLBDQCNPTG-YPKPFQOONA-N	CCCCCCCC\C=C/CCCCCCCC(=O)OCC(COP(O)(=O)OCCN)OC(=O)CCCCCCCCCCC(O)CCCCCC	0.0059453	2.32066	1.4018	2.2015	2.26138	2.10248	5.9431	5.60335	5.80123	3.43236	3.54716	3.16403
M910T459	909.551	7.65122	PI O-41:6	Oxidized Phosphatidylinositol	[M-H]-	FAMJFHFZZLITTF-MXQGKLILNA-N	CCCCCCCCCCCCCCCCCCCOCC(COP(O)(=O)OC1C(O)C(O)C(O)C(O)C1O)OC(=O)CC\C=C/C\C=C/C\C=C/C\C=C/C\C=C/C\C=C/CC	0.0329121	2.2225	0.389906	11.7153	10.1961	11.1736	14.645	14.8256	13.8809	13.3445	12.8979	11.7695
M881T772	880.608	12.8725	SHexCer 40:0;3O	Sulfatide	[M-H]-	WFPHDNCGLVLADV-UHFFFAOYNA-N	CCCCCCCCCCCCCCCCCCCCCCCCCCCCCCC(O)C(=O)NC(COC1OC(CO)C(O)C(OS(O)(=O)=O)C1O)C(O)CCCCC	0.0381097	2.16822	-2.88953	4.20064	3.25134	3.63003	0.527411	0.531228	0.436847	2.41192	2.0017	1.95745
M909T838	908.64	13.9595	SHexCer 42:0;3O	Sulfatide	[M-H]-	GKKOJTBVPQOXOM-UHFFFAOYNA-N	CCCCCCCCCCCCCCCCCCCCCCCCCCCCCCCCC(O)C(=O)NC(COC1OC(CO)C(O)C(OS(O)(=O)=O)C1O)C(O)CCCCC	0.0456538	2.13438	-2.77102	4.32688	3.29543	3.35772	0.574683	0.604353	0.429552	2.39486	2.25477	1.90958
M539T704	538.521	11.7378	Cer 34:0;2O	Ceramide	[M-H]-	GCGTXOVNNFGTPQ-UHFFFAOYNA-N	CCCCCCCCCCCCCCCC(O)C(CO)NC(=O)CCCCCCCCCCCCCCC	0.0151922	2.12895	-2.67772	3.35032	3.76562	3.63636	0.616742	0.502238	0.561482	2.41669	2.67919	2.75097
M813T583	812.582	9.70982	PC O-36:4	Oxidized Phosphatidylcholine	[M+HCOO]-	SOUZQPFUXRVDGK-SHJNOZFHNA-N	CCCCCCCCCCCCCCCCOCC(COP([O-])(=O)OCC[N+](C)(C)C)OC(=O)CCCCCC\C=C/C\C=C/C\C=C/C\C=C/CC	0.0375803	2.12362	1.43525	1.80225	1.75039	1.77113	4.3465	4.83887	5.21164	3.12404	2.92584	3.29677
M1181T870	1180.8	14.4947	Hex2Cer 55:11;2O	Dihexosylceramide	[M+HCOO]-	NVZJYLLVKHTZFJ-LMKUMJHZNA-N	CCCCCCCCC(O)C(COC1OC(CO)C(OC2OC(CO)C(O)C(O)C2O)C(O)C1O)NC(=O)CCCCCCCCC\C=C/C\C=C/C\C=C/C\C=C/C\C=C/C\C=C/C\C=C/C\C=C/C\C=C/C\C=C/C\C=C/CC	0.00383232	2.11276	0.878007	3.71727	3.39499	3.55585	6.69456	6.41212	6.49952	5.59808	4.29192	3.92821
M627T848	626.574	14.1336	Cer 37:0;2O	Ceramide	[M+HCOO]-	MBKSSZFECMCNAH-UHFFFAOYNA-N	CCCCCCCCCCCCCCCCCC(=O)NC(CO)C(O)CCCCCCCCCCCCCCCC	0.0263225	2.10435	-2.87951	3.86509	3.19998	3.32886	0.537993	0.37006	0.504359	2.03836	2.1137	2.53628
M795T787	794.572	13.1158	PE 18:0_22:4	Phosphatidylethanolamine	[M-H]-	TVACGFJBGVEGCR-PYQGTGCGNA-N	CCCCCCCCCCCCCCCCCC(=O)OCC(COP(O)(=O)OCCN)OC(=O)CCCCCCCC\C=C/C\C=C/C\C=C/C\C=C/CC	0.0277442	2.09742	1.14166	2.47102	2.42142	2.44184	5.57944	5.0415	5.56105	6.26587	5.89595	5.07702
M393T619	393.374	10.3099	FA 26:1	Free fatty acid	[M-H]-	ALQCJXNGZHBRNR-QXMHVHEDSA-N	CCCCCCCCCC\C=C/CCCCCCCCCCCCCC(O)=O	0.00957617	2.02977	1.2232	2.05119	2.27995	1.86938	5.15239	4.67032	4.65324	3.17985	2.94179	2.80719
M331T213	331.265	3.55662	FA 22:4	Free fatty acid	[M-H]-	IGFLWIHPPADNDL-LTKCOYKYSA-N	CC\C=C/C\C=C/C\C=C/C\C=C/CCCCCCCCC(O)=O	0.0428085	1.97285	4.15176	0.168793	0.15697	0.140426	2.27478	3.03096	2.98065	1.35577	1.29629	1.36435
M1112T833	1111.72	13.8853	MLCL 48:1	Lysocardiolipin	[M-H]-	VBQUXSPMEIORPJ-IZHYLOQSNA-N	CCCCCCCCCCCCCCCC(=O)OCC(COP(O)(=O)OCC(O)COP(O)(=O)OCC(O)COC(=O)CCCCCCC\C=C/CCCCCCCC)OC(=O)CCCCCCCCCCCCC	0.042972	1.95789	-3.21417	2.56023	3.40633	2.75152	0.356006	0.33855	0.244861	1.73819	2.16239	1.83337
M785T789_1	784.583	13.1469	PC 34:0	Phosphatidylcholine	[M+Na]+	QRRCBQIOHRBMRA-UHFFFAOYNA-N	CCCCCCCCCCCCCCCCCCCCCCCCCC(=O)OC(COC(=O)CCCCCCC)COP([O-])(=O)OCC[N+](C)(C)C	0.0458509	1.92814	-0.898174	4.03987	3.78907	4.25285	2.53521	2.17971	1.76775	3.42947	3.17271	3.41503
M882T362	881.519	6.02977	PI 38:6	Phosphatidylinositol	[M-H]-	IDBHHLONPONREV-DMQHYRIXNA-N	CCCCC\C=C/C\C=C/CCCCCCCC(=O)OCC(COP(O)(=O)OC1C(O)C(O)C(O)C(O)C1O)OC(=O)CCCCCC\C=C/C\C=C/C\C=C/C\C=C/CC	0.0258258	1.90082	1.30155	1.66414	1.40913	1.89386	4.04704	4.11722	4.07943	3.29539	3.15348	3.35596
M857T870	856.69	14.4934	HexCer 42:1;2O	Hexosylceramide	[M+HCOO]-	IIBHODIAYXPFRD-VXPUYCOJNA-N	CCCCCCCCCCCCCCCC(O)C(COC1OC(CO)C(O)C(O)C1O)NC(=O)CCCCCCCCCCC\C=C/CCCCCCCCCC	0.037571	1.88305	1.44809	1.42869	1.40983	1.31494	4.01036	3.35255	3.96967	2.60773	2.34572	2.46017
M601T564	600.522	9.40535	Cer 34:0;3O	Ceramide	[M+HCOO]-	IVBULNXGVIHEKN-UHFFFAOYNA-N	CCCCCCCCCCCCCCCC(=O)NC(CO)C(O)C(O)CCCCCCCCCCCCCC	0.0245411	1.87493	-0.956585	4.46094	5.34218	4.87905	2.85489	2.24514	2.46532	3.29155	3.48255	3.44818
M715T480	714.508	7.99385	PE 34:3	Phosphatidylethanolamine	[M+H]+	SSRRIJSEUKHYFB-RUGCENDANA-N	CCCCCC\C=C/CCCCCCCC(=O)OCC(COP(O)(=O)OCCN)OC(=O)CCCCCCC\C=C/C\C=C/CCCCC	0.0147959	1.82042	-1.57732	2.35301	2.6011	2.29004	0.848887	0.651668	0.926984	1.73921	1.61228	1.73462
M839T495	838.561	8.25025	SHexCer 37:0;3O	Sulfatide	[M-H]-	DFPGIYXMTDYZOV-UHFFFAOYNA-N	CCCCCCCCCCCCCCCCCCCCCCCCCCCC(O)C(=O)NC(COC1OC(CO)C(O)C(OS(O)(=O)=O)C1O)C(O)CCCCC	0.0200754	1.79507	-1.75478	3.34885	2.89912	2.99483	0.81366	0.98005	0.945105	2.10107	2.20168	2.25613
M806T359	806.498	5.98732	PS 38:6	Phosphatidylserine	[M-H]-	CBGORXLNJSPZCE-DMQHYRIXNA-N	CCCCC\C=C/C\C=C/CCCCCCCC(=O)OCC(COP(O)(=O)OCC(N)C(O)=O)OC(=O)CCCCCC\C=C/C\C=C/C\C=C/C\C=C/CC	0.010155	1.77717	-2.69908	2.76568	2.28972	2.54119	0.534082	0.167796	0.467926	1.41767	1.6977	1.98726
M887T846	886.656	14.0931	PC 40:2	Phosphatidylcholine	[M+HCOO]-	AEUCYCQYAUFAKH-YEUCEMRANA-N	CCCCCCCC\C=C/CCCCCCCCCC(=O)OCC(COP([O-])(=O)OCC[N+](C)(C)C)OC(=O)CCCCCCCCC\C=C/CCCCCCCC	0.00383232	1.7189	0.921609	2.17883	2.28581	2.15459	4.19648	4.20679	4.13507	3.42614	3.16475	3.25981
M789T469	788.521	7.81343	PE 40:7	Phosphatidylethanolamine	[M-H]-	WMKKKPPOBQRPQF-KXVSDDNQNA-N	CCCCC\C=C/C\C=C/CCCCCCCC(=O)OCC(COP(O)(=O)OCCN)OC(=O)CCCCC\C=C/C\C=C/C\C=C/C\C=C/C\C=C/CC	0.00611296	1.71184	-1.62831	3.04204	2.87168	2.82232	1.07422	0.771996	0.979602	1.95326	2.35362	1.59402
M873T883	872.639	14.7138	PC O-40:2	Oxidized Phosphatidylcholine	[M+HCOO]-	LWBOXCCZFJQNNP-OHNCOSGTNA-N	CCCCCCCCCCCCCCCCCCCCCCCC(=O)OC(COCCCCCCCC\C=C/C\C=C/CCC)COP([O-])(=O)OCC[N+](C)(C)C	0.0350549	1.71095	3.35079	0.240337	0.183783	0.213322	2.45442	2.11934	1.92948	0.928645	0.610145	0.355214
M771T822	770.572	13.6937	PE 38:2	Phosphatidylethanolamine	[M-H]-	WYDGEVICLIVPEG-OHNCOSGTNA-N	CCCCCCCCCCCCCCCCCC(=O)OCC(COP(O)(=O)OCCN)OC(=O)CCCCCCCCC\C=C/C\C=C/CCCCC	0.0227327	1.69845	0.442357	5.45588	5.77167	5.3203	7.60492	7.11055	7.77012	7.43845	7.18611	6.98988
M279T173	279.233	2.88388	FA 18:2	Free fatty acid	[M-H]-	OYHQOLUKZRVURQ-HZJYTTRNSA-N	CCCCC\C=C/C\C=C/CCCCCCCC(O)=O	0.0297823	1.6932	3.11584	0.251173	0.288266	0.212803	1.95156	2.15805	2.41145	1.14825	1.21467	1.39356
M809T363	808.514	6.04857	SHexCer 35:1;3O	Sulfatide	[M-H]-	QAOOFKDLXLUILW-HNENSFHCNA-N	CCCCCCCCCCCCCC\C=C/CCCCCCCCCC(O)C(=O)NC(COC1OC(CO)C(O)C(OS(O)(=O)=O)C1O)C(O)CCCCC	0.0240921	1.59938	-4.03007	1.88641	1.93696	1.65915	0.108461	0.100926	0.126203	1.15807	1.24547	1.45648
M676T583	676.493	9.70873	PE 31:0	Phosphatidylethanolamine	[M-H]-	VGJQYAJIUVLCGP-UHFFFAOYNA-N	CCCCCCCCCCCCCCCCC(=O)OC(COC(=O)CCCCCCCCCCCCC)COP(O)(=O)OCCN	0.00902125	1.5819	-1.02168	3.27375	3.49899	3.17045	1.81802	1.50072	1.57871	2.52051	2.60337	2.60767
M646T582	646.483	9.70092	PE O-30:1	Oxidized Phosphatidylethanolamine	[M-H]-	VGACGFZCLRLDEM-SQFISAMPNA-N	CCCCCCCCCCCCCC(=O)OC(COCCCCCCCC\C=C/CCCCCC)COP(O)(=O)OCCN	0.01775	1.57034	-0.978161	3.1435	3.64686	3.38248	1.53775	1.72044	1.90581	2.65484	2.72275	2.84772
M818T814	817.647	13.5589	SM 39:1;2O	Sphingomyelin	[M+HCOO]-	BEHLQMQPYDCEFC-MHAUTQJVNA-N	CCCCCCCCCCCCCCCCCCCCCC(=O)NC(COP([O-])(=O)OCC[N+](C)(C)C)C(O)\C=C\CCCCCCCCCCCC	0.0219496	1.54936	-0.80005	3.79501	4.13496	3.5651	1.9328	2.31837	2.35079	3.27044	3.61373	3.73617
M788T851	787.67	14.1877	SM 40:1;2O	Sphingomyelin	[M+H]+	FJJANLYCZUNFSE-BSKJHSHCNA-N	CCCCCCCCCCCCCCCCCCCCCC(=O)NC(COP([O-])(=O)OCC[N+](C)(C)C)C(O)\C=C\CCCCCCCCCCCCC	0.0368601	1.54784	-1.54548	1.54756	1.93278	1.89603	0.57397	0.49719	0.770684	1.29177	1.35121	1.25775
M883T890	882.705	14.8316	HexCer 44:2;2O	Hexosylceramide	[M+HCOO]-	WHSQUXFOASSDAP-GHFDWVPINA-N	CCCCCCCCCCCCC\C=C\C(O)C(COC1OC(CO)C(O)C(O)C1O)NC(=O)CCCCCCCCCCCCC\C=C/CCCCCCCCCC	0.0224551	1.54	-0.901723	3.73322	3.64874	3.19389	2.03757	1.63581	1.98732	2.47726	3.41274	3.07752
M856T341	855.504	5.68687	PI 36:5	Phosphatidylinositol	[M-H]-	HBRQUUCXZMGFFA-NUNQZGBLNA-N	CCCCCC\C=C/CCCCCCCC(=O)OCC(COP(O)(=O)OC1C(O)C(O)C(O)C(O)C1O)OC(=O)CCCCCC\C=C/C\C=C/C\C=C/C\C=C/CC	0.00828554	1.52903	2.24003	0.539551	0.472263	0.25299	2.14182	1.85333	1.97989	1.39616	1.35513	1.44609
M691T481	691.492	8.02327	PG O-31:1	Oxidized Phosphatidylglycerol	[M-H]-	VTWZDQGTPDKHML-OWBHPGMINA-N	CCCCCCCCCCCCCCCC(=O)OC(COCCCCCCCC\C=C/CCCCC)COP(O)(=O)OCC(O)CO	0.0317447	1.52322	-1.85355	2.21004	2.36538	1.93207	0.600881	0.547779	0.652037	1.7058	1.37351	1.41006
M932T886	931.703	14.7692	HBMP 46:0	Hemibismonoacylglycerophosphate	[M-H]-	YPHZKBSKONXHEM-UHFFFAOYNA-N	CCCCCCCCCCCCCCCC(=O)OCC(COP(O)(=O)OCC(CO)OC(=O)CCCCCCCCCCCCC)OC(=O)CCCCCCCCCCCCCCC	0.0268805	1.52113	-1.33576	2.53773	2.58063	2.60269	1.0087	0.852304	1.19795	2.10966	2.32549	2.40973
M1114T865	1113.74	14.411	MLCL 48:0	Lysocardiolipin	[M-H]-	VGERFNNSKBECLU-UHFFFAOYNA-N	CCCCCCCCCCCCCCCC(=O)OCC(O)COP(O)(=O)OCC(O)COP(O)(=O)OCC(COC(=O)CCCCCCCCCCCCCCC)OC(=O)CCCCCCCCCCCCCCC	0.0231009	1.50704	-1.0307	3.09108	2.8979	3.03142	1.68442	1.47896	1.25186	2.40139	2.09423	2.20587
M835T525	834.567	8.74452	PC O-38:7	Oxidized Phosphatidylcholine	[M+HCOO]-	LSUUYCOJTDXYNX-AQISBKEKNA-N	CCCCCC\C=C/CCCCCCCCOCC(COP([O-])(=O)OCC[N+](C)(C)C)OC(=O)CC\C=C/C\C=C/C\C=C/C\C=C/C\C=C/C\C=C/CC	0.0242453	1.4999	1.1115	1.30145	1.29981	1.28331	2.64881	2.85861	2.88599	1.95743	1.92647	1.88745
M703T445	703.492	7.41295	PG O-32:2	Oxidized Phosphatidylglycerol	[M-H]-	UFCVNIFLERETKY-VMNXYWKNNA-N	CCCCCC\C=C/CCCCCCCCOCC(COP(O)(=O)OCC(O)CO)OC(=O)CCCCCCC\C=C/CCCCCC	0.0410068	1.49567	-2.40855	1.62777	2.10855	1.84152	0.328431	0.378685	0.343444	0.973594	1.00675	1.17821
M760T460	759.519	7.66842	PG 35:2	Phosphatidylglycerol	[M-H]-	XSAFRXKUAFDXEW-YGGBKCGDNA-N	CCCCCCCC\C=C/CCCCCCCC(=O)OC(COC(=O)CCCCCCC\C=C/CCCCCCC)COP(O)(=O)OCC(O)CO	0.0313991	1.47551	-0.710875	3.99656	3.6665	3.64251	1.97468	2.32927	2.60318	3.15675	3.43761	3.38171
M707T439	707.487	7.32002	PG 31:0	Phosphatidylglycerol	[M-H]-	XJCOWHHMMBKIKB-UHFFFAOYNA-N	CCCCCCCCCCCCCCCC(=O)OC(COC(=O)CCCCCCCCCCCCCC)COP(O)(=O)OCC(O)CO	0.0159976	1.46484	-2.04503	2.05764	1.81072	1.83985	0.41784	0.445599	0.519757	1.23638	1.18995	1.17842
M915T882	914.687	14.6978	PC 42:2	Phosphatidylcholine	[M+HCOO]-	BCOYEADWGIRIIA-AKXWPXBYNA-N	CCCCCCCCCCCCCCCC(=O)OCC(COP([O-])(=O)OCC[N+](C)(C)C)OC(=O)CCCCCCCCCCCCC\C=C/C\C=C/CCCCCCC	0.0332448	1.42585	0.681207	2.44888	2.36136	2.10217	3.99011	3.38117	3.71264	3.27052	3.33246	3.30064
M838T573	837.55	9.55542	SMGDG O-35:0	Monogalactosyldiacylglycerol	[M-H]-	XXNOTWQUXOLDNJ-UHFFFAOYNA-N	CCCCCCCCCCCCCCCCCCCOCC(COC1OC(CO)C(O)C(OS(O)(=O)=O)C1O)OC(=O)CCCCCCCCCCCCCCC	0.0305074	1.40939	-0.845425	3.47855	2.89302	3.07012	1.89542	1.84068	1.51864	2.18831	2.28222	1.87438
M835T842_1	834.625	14.0279	PC 36:0	Phosphatidylcholine	[M+HCOO]-	NRJAVPSFFCBXDT-UHFFFAOYNA-N	CCCCCCCCCCCCCCCCCC(=O)OCC(COP([O-])(=O)OCC[N+](C)(C)C)OC(=O)CCCCCCCCCCCCCCCCC	0.0386843	1.40434	-0.451789	5.37857	4.80143	5.46237	3.75014	3.58177	4.10478	5.15755	4.78431	4.41225
M1168T889	1167.78	14.8139	MLCL 52:1	Lysocardiolipin	[M-H]-	NWVSOVDXJYSRCE-RFBIWTDZNA-N	CCCCCCCCCCCCCCCCCC(=O)OCC(COP(O)(=O)OCC(O)COP(O)(=O)OCC(O)COC(=O)CCCCCCC\C=C/CCCCCCCC)OC(=O)CCCCCCCCCCCCCCC	0.00533346	1.39914	-1.89222	1.87556	1.8176	1.70321	0.540546	0.494158	0.419042	1.55103	1.31762	1.38329
M935T835	934.655	13.9141	SHexCer 44:1;3O	Sulfatide	[M-H]-	DPNOIXUWVAATQI-HNENSFHCNA-N	CCCCCCCCCCCCCC\C=C/CCCCCCCCCCCCCCCCCCC(O)C(=O)NC(COC1OC(CO)C(O)C(OS(O)(=O)=O)C1O)C(O)CCCCC	0.00409922	1.32915	-1.27594	2.01982	2.07938	1.94909	0.884678	0.861092	0.751909	1.5104	1.47922	1.24495
M844T365	843.503	6.07747	PI 35:4	Phosphatidylinositol	[M-H]-	UCRWLPMSNLHWSE-BHYOAKPMNA-N	CCCCCCCCCCCCCCC(=O)OCC(COP(O)(=O)OC1C(O)C(O)C(O)C(O)C1O)OC(=O)CCCCCC\C=C/C\C=C/C\C=C/C\C=C/CC	0.00469798	1.32353	2.99232	0.163583	0.1262	0.214328	1.40919	1.28001	1.32228	0.740781	0.733703	0.796229
M621T863	620.599	14.3904	Cer 40:2;2O	Ceramide	[M+H]+	YHMJTZZWEXBHQK-JNOOXXQHNA-N	CCCCCCCCCCCCC\C=C\C(O)C(CO)NC(=O)CCCCCCCCCCC\C=C/CCCCCCCC	0.0166407	1.29729	-2.0029	1.01217	1.09563	1.13786	0.284217	0.234713	0.290855	0.680762	0.724683	0.782089
M1019T946	1018.79	15.7627	TG 64:15	Triacylglycerol	[M+NH4]+	VBFLZDIEKCJZME-OMGLTLCENA-N	CC\C=C/C\C=C/C\C=C/C\C=C/CCCCCCC(=O)OCC(COC(=O)CC\C=C/C\C=C/C\C=C/C\C=C/C\C=C/C\C=C/CC)OC(=O)CCCCC\C=C/C\C=C/C\C=C/C\C=C/C\C=C/CC	0.0149246	1.2932	-1.16251	1.39512	1.55809	1.4404	0.670573	0.578079	0.714118	1.26388	1.20902	1.22435
M798T459	797.534	7.65015	PG 38:4	Phosphatidylglycerol	[M-H]-	FGLCTGHXZAQEIH-ZYKQNZMBNA-N	CCCCCCCC\C=C/CCCCCCCC(=O)OCC(COP(O)(=O)OCC(O)CO)OC(=O)CCCCCCCCC\C=C/C\C=C/C\C=C/CC	0.0116083	1.29154	-0.972281	2.27407	2.40572	2.1716	1.00407	1.25998	1.2281	2.1014	1.84156	1.87422
M1350T947	1349.95	15.7914	CL 64:1	Cardiolipin	[M-H]-	KCRJVDUPGWYOBG-KARKAFJINA-N	CCCCCCCCCCCCCCCC(=O)OCC(COP(O)(=O)OCC(O)COP(O)(=O)OCC(COC(=O)CCCCCCC\C=C/CCCCCCCC)OC(=O)CCCCCCCCCCCCCCC)OC(=O)CCCCCCCCCCCCC	0.0268805	1.27518	-0.85641	2.65635	2.63791	2.29433	1.6219	1.40297	1.1665	1.90254	1.49667	1.0766
M726T496	725.556	8.26087	SM 34:1;2O	Sphingomyelin	[M+Na]+	NENCNFRZZCQXJU-ZCXUNETKNA-N	CCCCCCCCCC\C=C/CCCCCCCCCCCCCC(=O)NC(COP([O-])(=O)OCC[N+](C)(C)C)C(O)CCCCC	0.015576	1.25897	-1.51118	1.11651	1.25772	1.16943	0.421164	0.367461	0.454578	0.902504	0.825355	0.830127
M525T591	524.504	9.84172	Cer 33:1;2O	Ceramide	[M+H]+	KXVLPPCAUYSNGY-BYCLXTJYNA-N	CCCCCCCCCCCCCCCC(=O)NC(CO)C(O)\C=C\CCCCCCCCCCCC	0.0137912	1.24756	-2.59056	0.932494	0.944843	0.830325	0.176315	0.103841	0.169374	0.570559	0.530552	0.500525
M1504T947	1504.03	15.7751	CL 76:8	Cardiolipin	[M-H]-	HGMQCZSPMICPRN-MXMCXYFUNA-N	CCCCCCCC\C=C/CCCCCCCC(=O)OCC(COP(O)(=O)OCC(O)COP(O)(=O)OCC(COC(=O)CCCCC\C=C/C\C=C/C\C=C/C\C=C/C\C=C/CC)OC(=O)CCCCCCC\C=C/CCCCCCCC)OC(=O)CCCCCCC\C=C/CCCCCCCC	0.047697	1.22294	-1.43502	1.63401	1.99786	1.39059	0.852822	0.523238	0.481463	1.57388	0.836546	0.851862
M309T307	309.28	5.1116	FA 20:1	Free fatty acid	[M-H]-	BITHHVVYSMSWAG-KTKRTIGZSA-N	CCCCCCCC\C=C/CCCCCCCCCC(O)=O	0.0135312	1.21917	1.832	0.343181	0.451478	0.375659	1.26713	1.46526	1.4343	0.902361	0.940261	0.975729
M727T515	726.509	8.59137	PE 35:3	Phosphatidylethanolamine	[M-H]-	HAJJFLNUKSWRNU-DAWNVERKNA-N	CCCCCCC\C=C/CCCCCCCC(=O)OCC(COP(O)(=O)OCCN)OC(=O)CCCCCCC\C=C/C\C=C/CCCCC	0.0270528	1.20856	1.25668	0.703093	0.701332	0.706275	1.5812	1.68796	1.77425	1.05474	0.980884	1.00058
M567T821	566.552	13.6784	Cer 36:0;2O	Ceramide	[M-H]-	KZTJQXAANJHSCE-UHFFFAOYNA-N	CCCCCCCCCCCCCCCCCC(=O)NC(CO)C(O)CCCCCCCCCCCCCCC	0.00189406	1.16746	-4.59913	0.970427	0.927599	0.951055	0.0677105	0.0172216	0.0326198	0.687316	0.73203	0.895635
M820T404	819.521	6.73787	DLCL 28:0	Dilysocardiolipin	[M-H]-	WEWHLNJRECYFDU-UHFFFAOYNA-N	CCCCCCCC\C=C/CCCCCCCC(=O)OCC(COP(O)(=O)OCC(O)CO)OC(=O)CC\C=C/C\C=C/C\C=C/C\C=C/C\C=C/C\C=C/CC	0.0123355	1.15902	-1.00711	1.91951	1.77829	1.70309	0.822742	0.889821	0.974599	1.52622	1.40142	0.259915
M578T237	578.419	3.94278	LPC 22:1/0:0	Lysophophatidylcholine	[M+H]+	PAFOXYLFALKPOE-SEYXRHQNNA-N	CCCCCCCC\C=C/CCCCCCCCCCCC(=O)OCC(O)COP([O-])(=O)OCC[N+](C)(C)C	0.0318031	1.15767	-1.64647	1.07966	0.895974	0.921818	0.244437	0.3618	0.319271	0.617853	0.773047	0.661472
M795T770	794.572	12.8318	PE 20:2_20:2	Phosphatidylethanolamine	[M-H]-	KSAJIJQUJUOZKJ-MAZCIEHSNA-N	CCCCC\C=C/C\C=C/CCCCCCCCCC(=O)OCC(COP(O)(=O)OCCN)OC(=O)CCCCCCCCC\C=C/C\C=C/CCCCC	0.0273445	1.15365	0.66096	1.57094	1.5197	1.50399	2.55248	2.32464	2.38762	1.96977	1.81241	1.5978
M710T430	710.477	7.16345	PE 34:4	Phosphatidylethanolamine	[M-H]-	MNVGUNLOWKLLFC-WNXRHBFNNA-N	CCCCCCCCCCCCCC(=O)OCC(COP(O)(=O)OCCN)OC(=O)CCCCCC\C=C/C\C=C/C\C=C/C\C=C/CC	0.0264493	1.14354	-0.56041	2.65408	2.80554	2.93919	1.78005	1.80813	2.10712	2.57484	2.6073	2.4787
M849T581	848.604	9.68522	PC 36:1;O	Phosphatidylcholine	[M+HCOO]-	BTOLNVVBKDZERN-MSUUIHNZNA-N	CCCCCCCC\C=C/CCCCCCCC(=O)OCC(COP([O-])(=O)OCC[N+](C)(C)C)OC(=O)CCCCCCCCCCC(O)CCCCCC	0.0268805	1.13148	-2.62084	0.930931	1.11346	1.02662	0.15705	0.182654	0.159561	0.598016	0.639226	0.781825
M779T784	778.574	13.061	PE O-40:5	Oxidized Phosphatidylethanolamine	[M-H]-	WHJAXVALSIXNQX-MRYVCTGMNA-N	CCCCCCCCCCCCCCCCCCOCC(COP(O)(=O)OCCN)OC(=O)CCCCC\C=C/C\C=C/C\C=C/C\C=C/C\C=C/CC	0.0320923	1.12549	1.01921	0.958246	0.767526	0.78327	1.90441	1.61101	1.56992	1.19433	1.08438	0.995951
M537T643	536.505	10.7232	Cer 34:1;2O	Ceramide	[M-H]-	YDNKGFDKKRUKPY-ORIPQNMZNA-N	CCCCCCCCCCCCCCCC(=O)NC(CO)C(O)\C=C\CCCCCCCCCCCCC	0.0268805	1.12523	-0.592725	2.46832	2.73037	2.51619	1.83454	1.5037	1.77742	2.0278	2.36738	2.31673
M732T546	731.524	9.09538	PG O-34:2	Oxidized Phosphatidylglycerol	[M-H]-	XSWCRANSDRZFQW-BCTRXSSUNA-N	CCCCCCCCCCCCCCCC(=O)OC(COCCCCCCCC\C=C/C\C=C/CCCCC)COP(O)(=O)OCC(O)CO	0.0253557	1.101	-1.34565	1.29549	1.47576	1.27031	0.486029	0.533974	0.570255	0.971531	0.941472	1.00747
M849T900	848.677	14.9954	PC O-38:0	Oxidized Phosphatidylcholine	[M+HCOO]-	VEFYEDTZGQHANS-UHFFFAOYNA-N	CCCCCCCCCCCCCCCCCCCCCCOCC(COP([O-])(=O)OCC[N+](C)(C)C)OC(=O)CCCCCCCCCCCCCCC	0.0329121	1.08474	0.595067	1.45272	1.56403	1.76958	2.33844	2.40017	2.49134	2.1134	2.15764	2.50967
M767T348	767.472	5.8025	PI 29:0	Phosphatidylinositol	[M-H]-	UPSJWVBWFOIHNG-UHFFFAOYNA-N	CCCCCCCCCCCCCCC(=O)OC(COC(=O)CCCCCCCCCCCCC)COP(O)(=O)OC1C(O)C(O)C(O)C(O)C1O	0.0182583	1.07587	-1.72866	1.04941	1.08739	1.18824	0.362212	0.318187	0.32287	0.835889	0.865039	0.909436
M395T790	395.39	13.1708	FA 26:0	Free fatty acid	[M-H]-	XMHIUKTWLZUKEX-UHFFFAOYSA-N	CCCCCCCCCCCCCCCCCCCCCCCCCC(O)=O	0.0116807	1.06389	-1.49803	1.29468	1.18352	1.10283	0.510977	0.343856	0.412984	1.13777	1.10358	0.936824
M608T390	608.465	6.49348	LPC 24:0/0:0	Lysophophatidylcholine	[M+H]+	SKJMUADLQLZAGH-UHFFFAOYNA-N	CCCCCCCCCCCCCCCCCCCCCCCC(=O)OCC(O)COP([O-])(=O)OCC[N+](C)(C)C	0.0343102	1.06231	2.44676	0.131073	0.128182	0.106737	0.667893	0.71699	0.610481	0.348745	0.263698	0.2112
M779T470	778.536	7.84049	PC 34:3	Phosphatidylcholine	[M+Na]+	CCCQTEPLTYUPRM-WZUSAPNINA-N	CCCCCCC\C=C/C\C=C/C\C=C/CCCCCCCCCCC(=O)OC(COC(=O)CCCCCCC)COP([O-])(=O)OCC[N+](C)(C)C	0.0392221	1.05032	1.75601	0.285321	0.231615	0.160921	0.666849	0.866506	0.756188	0.341345	0.321457	0.197494
M1009T1012	1008.9	16.8591	TG 62:6	Triacylglycerol	[M+NH4]+	OORQLAOBNONOAJ-KSAHPQDENA-N	CCCCCCCCCC\C=C/CCCCCCCCCCCC(=O)OCC(COC(=O)CCCCCCC\C=C/CCCCCCCC)OC(=O)CCCCCC\C=C/C\C=C/C\C=C/C\C=C/CC	0.0126102	1.03387	2.36765	0.143384	0.123678	0.104756	0.669664	0.602076	0.64722	0.441184	0.0505624	0.0678463
M717T847	716.561	14.1118	PE O-35:1	Oxidized Phosphatidylethanolamine	[M-H]-	QARHCQJTHBAANS-ZPHPHTNENA-N	CCCCCCCCCCCCCCCCC(=O)OC(COCCCCCCCC\C=C/CCCCCCCC)COP(O)(=O)OCCN	0.025078	1.01614	-1.0124	1.45454	1.49617	1.26119	0.78146	0.650036	0.656427	1.15132	1.02887	0.874011
M639T860	638.573	14.3255	DG 36:2	Diacylglycerol	[M+NH4]+	AFSHUZFNMVJNKX-CLFAGFIQNA-N	CCCCCCCC\C=C/CCCCCCCC(=O)OCC(CO)OC(=O)CCCCCCC\C=C/CCCCCCCC	0.0346086	1.01356	-3.79171	0.490648	0.588013	0.532257	0.0513066	0.0277008	0.0373131	0.318226	0.300465	0.31784
M641T892	640.588	14.8672	DG 36:1	Diacylglycerol	[M+NH4]+	WLZSVJONADRHKP-ZCXUNETKNA-N	CCCCCCCCCCCCCCCC(=O)OCC(CO)OC(=O)CCCCCCCCC\C=C/CCCCCCCC	0.0447468	0.975403	-3.11514	0.528887	0.570111	0.47069	0.0590969	0.0585755	0.0634883	0.328137	0.327837	0.30202
M914T606	913.582	10.101	PI 40:4	Phosphatidylinositol	[M-H]-	UETVUFSLJVFPBK-QLXZSTJSNA-N	CCCCCCCCCCCCCCCCCCCC(=O)OCC(COP(O)(=O)OC1C(O)C(O)C(O)C(O)C1O)OC(=O)CCCCCC\C=C/C\C=C/C\C=C/C\C=C/CC	0.0328759	0.969184	0.885655	0.909051	0.647054	0.770363	1.43235	1.58315	1.28289	0.80281	0.826488	0.659028
M689T782	688.53	13.0387	PE O-33:1	Oxidized Phosphatidylethanolamine	[M-H]-	UOBMDWWBONLACK-ICFOKQHNNA-N	CCCCCCCCCCCCCCCC(=O)OC(COCCCCCCCC\C=C/CCCCCCC)COP(O)(=O)OCCN	0.0473073	0.954984	-0.490749	2.00111	2.29468	2.16118	1.59412	1.49303	1.50799	2.09494	1.86788	1.68691
M923T872	922.693	14.5387	PC O-44:5	Oxidized Phosphatidylcholine	[M+HCOO]-	AGMNLZKCJUYNCT-SVAIAZDFNA-N	CCCCCCCCCC\C=C/CCCCCCCCCCCCOCC(COP([O-])(=O)OCC[N+](C)(C)C)OC(=O)CCCCCC\C=C/C\C=C/C\C=C/C\C=C/CC	0.0268805	0.939162	0.912468	0.679106	0.738246	0.619658	1.36747	1.15789	1.30883	0.898702	0.914443	0.904656
M973T1021	972.896	17.017	TG 59:3	Triacylglycerol	[M+NH4]+	LBBPFFPLCQANHH-UHISFUGDNA-N	CCCCCCCCCC\C=C/CCCCCCCCCCCC(=O)OCC(COC(=O)CCCCCCC\C=C/CCCCCCC)OC(=O)CCCCCCC\C=C/CCCCCCCC	0.00898308	0.936302	-0.632257	1.19042	1.22192	1.16567	0.76945	0.741974	0.796989	1.02221	1.00226	1.00319
M831T872	830.674	14.5302	HexCer 40:0;2O	Hexosylceramide	[M+HCOO]-	BCRCIDJHDMYLDJ-UHFFFAOYNA-N	CCCCCCCCCCCCCCCCCCCCCC(=O)NC(COC1OC(CO)C(O)C(O)C1O)C(O)CCCCCCCCCCCCCCC	0.036738	0.926616	1.0588	0.543145	0.56803	0.501873	1.1926	0.99949	1.1682	0.767312	0.798231	0.820003
M966T918	965.808	15.2932	SM 52:4;3O	Sphingomyelin	[M+H]+	WFDSSQKAKPYXTK-LTFXTMEVNA-N	CCCCCCCCCCCCCCC(O)C(O)C(COP([O-])(=O)OCC[N+](C)(C)C)NC(=O)CCCCCCCCCCCCCCCCCCCC\C=C/C\C=C/C\C=C/C\C=C/CC	0.0189538	0.898331	-0.497763	1.33157	1.32884	1.33038	0.949007	0.924598	0.952692	1.17423	1.15623	1.33652
M513T569	512.504	9.49025	Cer 32:0;2O	Ceramide	[M+H]+	UDTSZXVRDXQARY-UHFFFAOYNA-N	CCCCCCCCCCCCCCCC(O)C(CO)NC(=O)CCCCCCCCCCCCC	0.0421436	0.884262	0.508075	0.984315	0.85828	0.898453	1.28015	1.3864	1.23163	1.09021	1.29154	1.10687
M895T962	894.755	16.0282	TG 54:7	Triacylglycerol	[M+NH4]+	ZYPFLBVTLWULRJ-RPZQVDDZNA-N	CCCCCCCC\C=C/CCCCCCCC(=O)OC(COC(=O)CCCCCCC\C=C/CCCCCC)COC(=O)CCC\C=C/C\C=C/C\C=C/C\C=C/C\C=C/CC	0.0162333	0.878274	-1.09589	0.697579	0.738647	0.672191	0.32184	0.2912	0.373375	0.594751	0.573763	0.559308
M811T988	810.755	16.47	TG 47:0	Triacylglycerol	[M+NH4]+	LVVDEVHUTIMHAK-UHFFFAOYNA-N	CCCCCCCCCCCCCCCCC(=O)OCC(COC(=O)CCCCCCCCCCCCC)OC(=O)CCCCCCCCCCCCCCC	0.0337099	0.876006	-1.94882	0.450944	0.552577	0.510698	0.103859	0.14342	0.144946	0.394752	0.372155	0.364358
M849T859	848.617	14.3185	PE 44:5	Phosphatidylethanolamine	[M-H]-	CORIUPZXHHSRSP-ARJQHSQENA-N	CCCCCCCCCC\C=C/CCCCCCCCCCCC(=O)OCC(COP(O)(=O)OCCN)OC(=O)CCCCCC\C=C/C\C=C/C\C=C/C\C=C/CC	0.0429544	0.858796	1.25998	0.333706	0.408998	0.323623	0.978979	0.764596	0.810198	0.755158	0.804204	0.533841
M806T803	805.645	13.3876	SM 37:1;3O	Sphingomyelin	[M+HCOO]-	CGBULHXWFURFCE-DQRAZIAONA-N	CCCCCCCCCCCCCCC(O)C(O)C(COP([O-])(=O)OCC[N+](C)(C)C)NC(=O)CCCCCCC\C=C/CCCCCCCCC	0.01775	0.848288	-0.898496	1.05398	1.12225	0.972672	0.491173	0.604152	0.593888	0.943135	0.953793	0.984651
M705T374	705.472	6.22765	PG 31:1	Phosphatidylglycerol	[M-H]-	IETCFZIJAVPVGG-NXVVXOECNA-N	CCCCCCCCCCCCCC(=O)OCC(COP(O)(=O)OCC(O)CO)OC(=O)CCCCCCC\C=C/CCCCCCC	0.0456906	0.821362	-2.02776	0.696042	0.604427	0.53109	0.147353	0.141737	0.160074	0.49525	0.553053	0.688481
M753T315	753.457	5.24577	PI 28:0	Phosphatidylinositol	[M-H]-	LYBDVVBIMGTZMB-UHFFFAOYNA-N	CCCCCCCCCCCCCCCOCC(COC1OC(CO)C(O)C(OS(O)(=O)=O)C1O)OC(=O)CCCCCCCCCCCCC	0.0219496	0.813756	-0.628753	1.21904	1.28177	1.25423	0.881764	0.764932	0.781821	1.18253	1.23853	1.24142
M781T397	780.541	6.62278	SHexCer 34:0;2O	Sulfatide	[M-H]-	ZJCDQFKHYDQWHI-UHFFFAOYNA-N	CCCCCCCCCCCCCCCCCCCC(=O)NC(COC1OC(CO)C(O)C(OS(O)(=O)=O)C1O)C(O)CCCCCCCCCCC	0.0310472	0.806764	-1.46538	0.582169	0.733479	0.748105	0.309842	0.234206	0.20332	0.467332	0.481423	0.427508
M834T450	833.52	7.49225	PI 34:2	Phosphatidylinositol	[M-H]-	YWDSWFNICPHDCI-UDJAPEQQNA-N	CCCCCCCCCCCCCCCCCC(=O)OCC(COP(O)(=O)OC1C(O)C(O)C(O)C(O)C1O)OC(=O)CCCCCCC\C=C/C\C=C/CCC	0.0131992	0.801661	-0.474408	1.59403	1.52656	1.5192	1.13544	1.10403	1.10008	1.25323	1.248	1.17338
M897T873	896.677	14.5559	PC O-42:4	Oxidized Phosphatidylcholine	[M+HCOO]-	DEMDUSFYNMEEAF-QKSAXFKKNA-N	CCCCCCCCCCCCCCCCCCCCCCOCC(COP([O-])(=O)OCC[N+](C)(C)C)OC(=O)CCCCCC\C=C/C\C=C/C\C=C/C\C=C/CC	0.0412761	0.797924	0.892252	0.501921	0.519671	0.480801	1.00426	0.84823	0.93606	0.658251	0.724619	0.705289
M921T862	920.677	14.372	PC O-44:6	Oxidized Phosphatidylcholine	[M+HCOO]-	YLLDQHGIGWZVQP-GIKXCRSQNA-N	CCCCCCCCCCCCCCCCCCCCCCOCC(COP([O-])(=O)OCC[N+](C)(C)C)OC(=O)CC\C=C/C\C=C/C\C=C/C\C=C/C\C=C/C\C=C/CC	0.0428085	0.792438	0.785572	0.732843	0.550721	0.543353	1.18333	0.989815	0.976055	0.96009	0.916116	0.788238
M510T524	510.488	8.73698	Cer 32:1;2O	Ceramide	[M+H]+	ZKRPGPZHULJLKJ-IMVLJIQENA-N	CCCCCCCCCCCCC\C=C\C(O)C(CO)NC(=O)CCCCCCCCCCCCC	0.0428076	0.789236	4.78282	0.0139055	0.0111814	0.00884543	0.327481	0.330947	0.275658	0.11864	0.0937923	0.0738913
M720T600	719.524	10.0002	PG O-33:1	Oxidized Phosphatidylglycerol	[M-H]-	DXMMSKXZPNEWCF-ICFOKQHNNA-N	CCCCCCCCCCCCCCCC(=O)OC(COCCCCCCCC\C=C/CCCCCCC)COP(O)(=O)OCC(O)CO	0.0297608	0.780988	-1.5228	0.588943	0.708212	0.601813	0.201156	0.21195	0.247755	0.388378	0.409119	0.425632
M742T800	741.593	13.3331	PE-Cer 40:2;2O	Ceramide phosphoethanolamine	[M-H]-	VZPXRAXFBBASET-PXHNCQODNA-N	CCCCCCCCCCCCCCCCCCCCCCCCCC(=O)NC(COP(O)(=O)OCCN)C(O)\C=C\CC\C=C\CCCCC	0.0429544	0.775877	-0.552407	1.31424	1.45424	1.22845	0.973493	0.82682	0.925113	1.30724	1.18806	1.33623
M755T730	754.54	12.1694	PE 37:3	Phosphatidylethanolamine	[M-H]-	DGJLCEKUOUIZMG-JTBMWNAQNA-N	CCCCCCCCCCCCCCCCC(=O)OCC(COP(O)(=O)OCCN)OC(=O)CCCCCCCCC\C=C/C\C=C/C\C=C/CC	0.0179674	0.761574	0.90558	0.45754	0.470101	0.419485	0.845756	0.789162	0.88865	0.722271	0.681061	0.640774
M1024T963	1023.88	16.0443	SM 56:2;3O	Sphingomyelin	[M+H]+	FXCLREOLQSZVEM-RTJPTYSYNA-N	CCCCCCCCCCCCCCC(O)C(O)C(COP([O-])(=O)OCC[N+](C)(C)C)NC(=O)CCCCCCCCCCCCCCCCCCCCCC\C=C/C\C=C/C\C=C/CCCCCCC	0.0154472	0.744687	-1.62841	0.373454	0.409934	0.404748	0.115184	0.109601	0.159511	0.376795	0.309692	0.299119
M873T835	872.684	13.924	HexCer 42:1;3O	Hexosylceramide	[M+HCOO]-	RAKUZTIKWMOATM-DQRAZIAONA-N	CCCCCCCCCCCCCCCCC(O)C(COC1OC(CO)C(O)C(O)C1O)NC(=O)C(O)CCCCCCCC\C=C/CCCCCCCCCCC	0.0239238	0.730713	0.624679	0.628254	0.732886	0.645679	1.05581	1.03827	1.00017	0.768011	0.923898	1.13285
M642T819	641.512	13.6558	DG 36:3	Diacylglycerol	[M+Na]+	PHDXFGKEFPXZKF-LJURNQLPNA-N	CCCCCCC\C=C/C\C=C/C\C=C/CCCCCCCCCCCCC(=O)OC(CO)COC(=O)CCCCCCC	0.0133567	0.728237	-1.89775	0.327094	0.371324	0.356194	0.11272	0.0841115	0.0861866	0.216394	0.217848	0.232573
M793T959	792.708	15.9855	TG 46:2	Triacylglycerol	[M+NH4]+	MIEULIUWCBAVBF-ZMPCKTLKNA-N	CCCCCCCCCCCC(=O)OCC(COC(=O)CCCCCCC\C=C/CCCCCCCC)OC(=O)CCCCCCC\C=C/CCCCCC	0.0388387	0.724573	-0.888819	0.58151	0.518782	0.620924	0.342616	0.320492	0.266445	0.502385	0.411967	0.425624
M784T868	783.64	14.4665	PE-Cer 43:2;2O	Ceramide phosphoethanolamine	[M-H]-	BHHHOKFVVLXKBO-INARCNGINA-N	CCCCCCCCCCCCCCCCCCCCCCCCCC(=O)NC(COP(O)(=O)OCCN)C(O)\C=C\CC\C=C\CCCCCCCC	0.0348462	0.706357	-0.554889	1.07938	1.1737	1.04343	0.721688	0.680377	0.841903	1.1457	0.954182	0.84872
M1164T843	1163.75	14.0453	MLCL 52:3	Lysocardiolipin	[M-H]-	JNLZXTZBTZYNHO-FBSASISJNA-N	CCCCCCCCCCCCCCCC(=O)OC(COC(=O)CCCCCCC\C=C/CCCCCCCC)COP(O)(=O)OCC(O)COP(O)(=O)OCC(O)COC(=O)CCCCCCC\C=C/C\C=C/CCCCC	0.0458361	0.682533	-0.915925	0.678979	0.660972	0.691521	0.328332	0.432213	0.316143	0.617961	0.632515	0.608615
M531T438	531.408	7.30362	DG 28:2	Diacylglycerol	[M+Na]+	ROHANZJEYWIHHE-XVTLYKPTNA-N	CCCCCCCC(=O)OCC(CO)OC(=O)CCCCCCCCC\C=C/C\C=C/CCCCC	0.0117522	0.677297	2.24273	0.0470825	0.078546	0.0539079	0.283974	0.264705	0.301049	0.142686	0.105384	0.101223
M677T762	676.529	12.693	PE O-32:0	Oxidized Phosphatidylethanolamine	[M-H]-	NRMPAIZEDWJYJB-UHFFFAOYNA-N	CCCCCCCCCCCCCCCCOCC(COP(O)(=O)OCCN)OC(=O)CCCCCCCCCCCCCCC	0.0105784	0.667119	-0.515096	1.03488	0.987461	0.972864	0.670976	0.688604	0.736301	0.895281	0.889601	0.845047
M565T702	564.536	11.6934	Cer 36:2;2O	Ceramide	[M+H]+	OBFSLMQLPNKVRW-BXBVYGNFNA-N	CCCCCCCCCCCCC\C=C\C(O)C(CO)NC(=O)CCCCCCC\C=C/CCCCCCCC	0.0262412	0.657173	1.85354	0.115587	0.0582141	0.0684347	0.320974	0.262078	0.292351	0.195429	0.141064	0.130842
M1142T889	1141.77	14.8128	MLCL 50:0	Lysocardiolipin	[M-H]-	MORKVTHABQHLIO-UHFFFAOYNA-N	CCCCCCCCCCCCCCCCCC(=O)OCC(O)COP(O)(=O)OCC(O)COP(O)(=O)OCC(COC(=O)CCCCCCCCCCCCCCC)OC(=O)CCCCCCCCCCCCCCC	0.0305074	0.65254	-0.864697	0.645295	0.646343	0.623089	0.385685	0.362469	0.303341	0.542976	0.398016	0.381308
M689T406	688.527	6.7585	PC O-30:2	Oxidized Phosphatidylcholine	[M+H]+	HQCTYYIKBFPYOO-NFYLBXPENA-N	CCCCCCCCOCC(COP([O-])(=O)OCC[N+](C)(C)C)OC(=O)CCCCCCCCCCC\C=C/C\C=C/CCCCC	0.0147959	0.651186	-2.51992	0.251861	0.269916	0.228456	0.063321	0.0353337	0.0321501	0.182023	0.164657	0.163086
M796T854	795.64	14.2349	PE-Cer 44:3;2O	Ceramide phosphoethanolamine	[M-H]-	MIBNPHFAZCIEGX-VTFKJIAYNA-N	CCCCCCCCCCCCCCCCCCCCCCCCCC(=O)NC(COP(O)(=O)OCCN)C(O)\C=C\CC\C=C\CC\C=C\CCCCC	0.0297371	0.630595	-0.575684	0.899262	0.780754	0.858666	0.620285	0.531601	0.551488	0.80998	0.730439	0.683079
M797T594	796.585	9.90688	PC O-38:4	Oxidized Phosphatidylcholine	[M+H]+	GBNPCIWXLWZJGA-IGBSIYCFSA-N	CCCCCCCCCCCCCCCCC(=O)OCC(COP([O-])(=O)OCC[N+](C)(C)C)OC(=O)CCCCCC\C=C/C\C=C/C\C=C/C\C=C/CC	0.0490265	0.617792	1.4034	0.151003	0.120381	0.0701831	0.324885	0.275249	0.303394	0.159431	0.181546	0.0980904
M718T489	717.509	8.14362	PG O-33:2	Oxidized Phosphatidylglycerol	[M-H]-	XRLHXCBQVKHJFX-XZXDJJJYNA-N	CCCCCCCC\C=C/CCCCCCCC(=O)OC(COCCCCCCCC\C=C/CCCCC)COP(O)(=O)OCC(O)CO	0.00224537	0.611761	-3.16238	0.272143	0.28728	0.283173	0.0381743	0.0255424	0.030396	0.0412337	0.244438	0.375726
M958T887	957.717	14.7898	HBMP 48:1	Hemibismonoacylglycerophosphate	[M-H]-	BEWANHHNTRSPHN-IZHYLOQSNA-N	CCCCCCCCCCCCCCCC(=O)OC(COC(=O)CCCCCCC\C=C/CCCCCCCC)COP(O)(=O)OCC(CO)OC(=O)CCCCCCCCCCCCC	0.0320923	0.5996	-1.96476	0.362991	0.329483	0.291985	0.0861579	0.0740529	0.0919898	0.228639	0.280412	0.239006
M974T861_1	973.676	14.3544	PI 44:2	Phosphatidylinositol	[M-H]-	HTIUASSVWSJYEZ-OZKSNGOJNA-N	CCCCCCCCCC\C=C/CCCCCCCCCCCCCC(=O)OC(COCCCCCCCC\C=C/CCCCCCCCC)COC1OC(CO)C(O)C(OS(O)(=O)=O)C1O	0.0464187	0.598881	-0.4378	1.07197	0.997981	0.930343	0.805596	0.742076	0.667325	0.92974	0.947817	0.596109
M759T903	758.608	15.0485	PE O-38:1	Oxidized Phosphatidylethanolamine	[M-H]-	RBTOOHUQUFIENG-ZCXUNETKNA-N	CCCCCCCCCCCCCCCC(=O)OC(COCCCCCCCCCCCC\C=C/CCCCCCCC)COP(O)(=O)OCCN	0.0253557	0.590842	0.671042	0.418844	0.438674	0.353063	0.673559	0.61436	0.639597	0.628315	0.478615	0.270322
M797T1006	796.775	16.7677	TG 46:0	Triacylglycerol	[M+NH4]+	JWVXCFSNEOMSHH-UHFFFAOYNA-N	CCCCCCCCCCCCCCCC(=O)OCC(COC(=O)CCCCCCCCCCCCC)OC(=O)CCCCCCCCCCCCCCC	0.0423751	0.563428	-1.54443	0.233661	0.26649	0.214001	0.0697748	0.0803149	0.0947436	0.177153	0.170239	0.172266
M758T871	757.624	14.5095	PE-Cer 41:1;2O	Ceramide phosphoethanolamine	[M-H]-	LZNFTQOOEHVDAT-JMUUFCRMNA-N	CCCCCCCCCCCCCCCCCCCCCCCCCC(=O)NC(COP(O)(=O)OCCN)C(O)\C=C\CCCCCCCCCC	0.0464187	0.561818	-0.211728	1.61141	1.70209	1.64073	1.40966	1.37116	1.49717	1.68445	1.45765	1.21888
M1192T869	1191.78	14.4898	MLCL 54:3	Lysocardiolipin	[M-H]-	NGKFXJNJRVPYMN-IUPFWZBJNA-N	CCCCCCCC\C=C/CCCCCCCC(=O)OCC(O)COP(O)(=O)OCC(O)COP(O)(=O)OCC(COC(=O)CCCCCCC\C=C/CCCCCCCC)OC(=O)CCCCCCC\C=C/CCCCCCCC	0.0226832	0.548004	-0.513358	0.71222	0.6889	0.660705	0.522125	0.469853	0.452516	0.630452	0.550893	0.584673
M820T835	819.663	13.9181	SM 38:1;3O	Sphingomyelin	[M+HCOO]-	OQJMKOUOVDSDST-MRCUWXFGNA-N	CCCCCCCCCCCCCCC(O)C(O)C(COP([O-])(=O)OCC[N+](C)(C)C)NC(=O)CCCCCCCCC\C=C/CCCCCCCC	0.00947423	0.543544	-1.11691	0.360789	0.390097	0.353508	0.162749	0.161528	0.184938	0.329848	0.366858	0.363751
M954T975	953.757	16.2495	TG 58:8	Triacylglycerol	[M+Na]+	QFVBKJOYLFHVKV-DNVUEQEENA-N	CCCCCCCC\C=C/CCCCCCCC(=O)OCC(COC(=O)CC\C=C/C\C=C/C\C=C/C\C=C/C\C=C/C\C=C/CC)OC(=O)CCCCCCC\C=C/CCCCCCCC	0.0406269	0.539895	-1.43638	0.240028	0.215283	0.218555	0.11099	0.0623864	0.0756122	0.203092	0.188142	0.172782
M698T903	697.575	15.044	DG 40:3	Diacylglycerol	[M+Na]+	VEJHSTCPXXWBDB-LJURNQLPNA-N	CCCCCCC\C=C/C\C=C/C\C=C/CCCCCCCCCCCCCCCCC(=O)OC(CO)COC(=O)CCCCCCC	0.0378243	0.534801	9.69845	0.00027869	0	0.000219058	0.146978	0.14256	0.124016	0.0353067	0.0176059	0.00987499
M463T790	463.378	13.1708	FA 32:8	Free fatty acid	[M-H]-	DNWFSEAJMSISEF-QNEHAWMZSA-N	CC\C=C/C\C=C/C\C=C/C\C=C/C\C=C/C\C=C/C\C=C/C\C=C/CCCCCCC(O)=O	0.0268805	0.520688	-2.08352	0.250675	0.247946	0.217406	0.0571533	0.0574752	0.0543098	0.185467	0.16666	0.159244
M871T787	870.624	13.1098	PC 38:4;O	Phosphatidylcholine	[M+HCOO]-	YLUJSGXJNVOQHB-DCXHSTQANA-N	CCCCCCCCCCCCCCCCCC(=O)OCC(COP([O-])(=O)OCC[N+](C)(C)C)OC(=O)CCC\C=C/C\C=C/CC1OC1C\C=C\CCCCC	0.0428085	0.510227	0.504812	0.481793	0.404159	0.406994	0.579807	0.666153	0.588652	0.489837	0.645993	0.5514
M769T580	768.551	9.67475	PC 33:1	Phosphatidylcholine	[M+Na]+	YUTNGYZZMQICHG-VXPUYCOJNA-N	CCCCCCCCCC\C=C/CCCCCCCCCCCC(=O)OC(COC(=O)CCCCCCCC)COP([O-])(=O)OCC[N+](C)(C)C	0.00723228	0.496451	-2.80664	0.131156	0.143573	0.140905	0.0153994	0.0184514	0.0255551	0.102227	0.10285	0.113351
M636T431	636.46	7.17537	PE 28:0	Phosphatidylethanolamine	[M+H]+	NEZDNQCXEZDCBI-UHFFFAOYNA-N	CCCCCCCCCCCCCC(=O)OCC(COP(O)(=O)OCCN)OC(=O)CCCCCCCCCCCCC	0.0142015	0.495878	2.17434	0.0308212	0.0361006	0.0348148	0.148412	0.150152	0.160653	0.0242447	0.020795	0.0199202
M920T816	919.629	13.5967	PI 40:1	Phosphatidylinositol	[M-H]-	JQQJVYFNYVIDKN-VXPUYCOJNA-N	CCCCCCCCCCCCCCCC(=O)OCC(COP(O)(=O)OC1C(O)C(O)C(O)C(O)C1O)OC(=O)CCCCCCCCCCC\C=C/CCCCCCCCCC	0.032822	0.488479	-0.952794	0.379245	0.35361	0.306211	0.197333	0.186579	0.152902	0.252417	0.277409	0.176012
M827T815	826.643	13.5777	HexCer 40:2;2O	Hexosylceramide	[M+HCOO]-	LWOBEIHJFQUNNQ-MXBGQREFNA-N	CCCCCCCCCCCCCCCCCCCCCC(=O)NC(COC1OC(CO)C(O)C(O)C1O)C(O)\C=C\CC\C=C\CCCCCCCCC	0.0268805	0.463905	0.531784	0.327666	0.361445	0.306417	0.485114	0.492608	0.461529	0.400935	0.409808	0.433168
M841T901	840.65	15.0193	PE 43:2	Phosphatidylethanolamine	[M-H]-	OTQRPEHYQSNPPM-YJMJMZFLNA-N	CCCCCCCCCC\C=C/CCCCCCCCCCCCCC(=O)OC(COC(=O)CCCCCCC\C=C/CCCCCCC)COP(O)(=O)OCCN	0.0253557	0.46205	0.425343	0.39696	0.420555	0.449889	0.585799	0.554058	0.56213	0.544115	0.485175	0.356836
M903T894	902.687	14.8998	PC 41:1	Phosphatidylcholine	[M+HCOO]-	JJLHLQVXWGZXCL-FCQUAONHNA-N	CCCCCCCCCCCCCCC(=O)OCC(COP([O-])(=O)OCC[N+](C)(C)C)OC(=O)CCCCCCCCCCCCC\C=C/CCCCCCCCCC	0.0490811	0.459263	0.713744	0.282899	0.196251	0.223587	0.424109	0.367344	0.361074	0.335469	0.326276	0.383073
M622T343	622.481	5.71695	LPC 25:0	Lysophophatidylcholine	[M+H]+	VRHCICCFIYHSOF-UHFFFAOYNA-N	CCCCCCCCCCCCCCCCCCCCCCCCC(=O)OCC(O)COP([O-])(=O)OCC[N+](C)(C)C	0.0344839	0.390874	-3.71585	0.0901026	0.0807224	0.0720185	0.00821438	0.00795344	0.00231404	0.0585631	0.0414155	0.0320656
M663T857	662.572	14.2807	DG 18:0_20:4	Diacylglycerol	[M+NH4]+	BRKLTVAHEPCGNK-ZKVKLVECNA-N	CCCCCCCCCCCCCCCCCC(=O)OCC(CO)OC(=O)CCCCCC\C=C/C\C=C/C\C=C/C\C=C/CC	0.0453359	0.348763	-0.70266	0.157976	0.144	0.163805	0.099952	0.0948482	0.0913932	0.128796	0.118359	0.120579
M741T508	740.521	8.47252	PE 36:4	Phosphatidylethanolamine	[M+H]+	SSCDRSKJTAQNNB-MAZCIEHSNA-N	CCCCC\C=C/C\C=C/CCCCCCCC(=O)OCC(COP(O)(=O)OCCN)OC(=O)CCCCCCC\C=C/C\C=C/CCCCC	0.0147548	0.343196	-1.23073	0.0976208	0.105445	0.0957542	0.0463306	0.0402528	0.0407445	0.0703616	0.0775143	0.0735459
M482T171	482.325	2.84387	LPE 18:0	Lysophosphatidylethanolamine	[M+H]+	BBYWOYAFBUOUFP-UHFFFAOYNA-N	CCCCCCCCCCCCCCCCCC(=O)OCC(O)COP(O)(=O)OCCN	0.0203833	0.328212	-3.99089	0.0554451	0.0556318	0.0550667	0.005932	0.00142574	0.00309203	0.0382035	0.0340816	0.0297815
M991T1048	990.943	17.4654	TG 60:1	Triacylglycerol	[M+NH4]+	DYZHJUXPPHGBHW-JYUHDHNANA-N	CCCCCCCCCCCCCCCCCCCCCCCCCC(=O)OCC(COC(=O)CCCCCCCCCCCCCCC)OC(=O)CCCCCCC\C=C/CCCCCCCC	0.0273351	0.280135	0.80833	0.0562408	0.0446619	0.0520868	0.084974	0.094716	0.0882225	0.0203755	0.0425407	0.0542391
M863T689	862.632	11.4754	PC 42:6	Phosphatidylcholine	[M+H]+	PMEGQTAPMLGFBO-WAFBCBLINA-N	CCCCCCCC\C=C/CCCCCCCCCC(=O)OCC(COP([O-])(=O)OCC[N+](C)(C)C)OC(=O)CCCCC\C=C/C\C=C/C\C=C/C\C=C/C\C=C/CC	0.0494217	0.267432	-2.58331	0.0448861	0.0454923	0.0356826	0.00815057	0.00510501	0.0077787	0.034529	0.0336224	0.0296496
M674T916	673.575	15.2667	DG 38:1	Diacylglycerol	[M+Na]+	YUHZZKCTAUABMN-NXVVXOECNA-N	CCCCCCCCCC\C=C/CCCCCCCCCCCCCCCCCC(=O)OC(CO)COC(=O)CCCCCCC	0.0378243	0.264498	2.03983	0.0164324	0.0100675	0.00649413	0.0514991	0.0457987	0.0383728	0.0172911	0.015515	0.0152272
M855T508	854.574	8.47372	PI 34:1	Phosphatidylinositol	[M+NH4]+	IRBFVYAOJSGZPV-NXVVXOECNA-N	CCCCCCCCCC\C=C/CCCCCCCCCCCCCC(=O)OC(COC(=O)CCCCCCC)COP(O)(=O)OC1C(O)C(O)C(O)C(O)C1O	0.0421376	0.237234	-0.870955	0.0641065	0.0623593	0.0550974	0.0376008	0.0268221	0.034853	0.063405	0.0558713	0.0567922
M748T376	748.489	6.2647	PC 32:4	Phosphatidylcholine	[M+Na]+	CYMSIILOEYEVOB-KEXYTUSZNA-N	CCCCCCCC(=O)OCC(COP([O-])(=O)OCC[N+](C)(C)C)OC(=O)CCCCCCCCCC\C=C/C\C=C/C\C=C/C\C=C/CC	0.0219265	0.233559	-1.01494	0.0523972	0.0510585	0.0535466	0.0288406	0.0246325	0.0242194	0.0412155	0.0420613	0.0443582
M756T695	755.606	11.583	SM 36:0;2O	Sphingomyelin	[M+Na]+	PHNFTZCCMGFGHC-UHFFFAOYNA-N	CCCCCCCCCCCCCCCCCCCCCCCCCCCC(=O)NC(COP([O-])(=O)OCC[N+](C)(C)C)C(O)CCCCC	0.0435586	0.229087	-0.74658	0.0683679	0.0586207	0.0672189	0.044283	0.0347038	0.0367637	0.0521897	0.0512052	0.0411818
M789T537	788.544	8.95508	PS 36:2	Phosphatidylserine	[M+H]+	WTBFLCSPLLEDEM-CLFAGFIQNA-N	CCCCCCCC(=O)OCC(COP(O)(=O)OCCN)OC(=O)CCCCCCCCCCCCC\C=C/C\C=C/C\C=C/C\C=C/C\C=C/CC	0.031888	0.192317	-3.55499	0.0210166	0.020183	0.017621	0.00172334	0.00109799	0.00218329	0.0141469	0.0164807	0.0148363
M751T493	750.564	8.22022	PC O-35:6	Oxidized Phosphatidylcholine	[M+H]+	BTZZRCNLJXQFPB-MSXCAIDTNA-N	CCCCCCCCCOCC(COP([O-])(=O)OCC[N+](C)(C)C)OC(=O)CCCCCC\C=C/C\C=C/C\C=C/C\C=C/C\C=C/C\C=C/CC	0.0332881	0.181638	-4.65364	0.0167983	0.0177378	0.0153885	0.000679042	0.000657597	0.00064684	0.000526147	0.0146264	0.000166527
M609T883	608.598	14.7138	Cer 39:1;2O	Ceramide	[M+H]+	NHEGYDMEFDPAEY-NWBJSICCNA-N	CCCCCCCCCCCCCCCCCCCCCC(=O)NC(CO)C(O)\C=C\CCCCCCCCCCCC	0.0318714	0.180426	-1.91089	0.0206691	0.0220708	0.0214906	0.00490736	0.00442408	0.00774923	0.0137969	0.0137996	0.0145419
M663T833	662.573	13.891	DG 18:1_20:3	Diacylglycerol	[M+NH4]+	ZXWSLQAQQZOXNU-ZYKQNZMBNA-N	CCCCCCCC\C=C/CCCCCCCC(=O)OCC(CO)OC(=O)CCCCCCCCC\C=C/C\C=C/C\C=C/CC	0.0162333	0.162604	-1.92897	0.0159432	0.0181762	0.0186381	0.00582536	0.0047788	0.00325086	0.0110825	0.00933005	0.0142034
M791T950	790.692	15.8368	TG 46:3	Triacylglycerol	[M+NH4]+	BNFCAALUEFVAGY-WSZSYEEYNA-N	CCCCCCCCCCCCCC(=O)OCC(COC(=O)CCCCCCC\C=C/C\C=C/CCC)OC(=O)CCCCCCC\C=C/CCCCCC	0.0242884	0.142132	-2.87564	0.0127141	0.010997	0.0106077	0.0020635	0.0017053	0.000907233	0.0096605	0.00636619	0.00897659
M691T881	690.604	14.6905	DG 40:4	Diacylglycerol	[M+NH4]+	IOAXEIUSQSTPJN-PYQGTGCGNA-N	CCCCCCCCCCCCCCCCCC(=O)OCC(CO)OC(=O)CCCCCCCC\C=C/C\C=C/C\C=C/C\C=C/CC	0.0475584	0.13503	6.62571	4.73223e-05	0.000124352	9.86661e-05	0.00774744	0.00964335	0.00930529	0.00107761	0.00538764	0.00467288
M755T404	754.538	6.73468	PC 34:4	Phosphatidylcholine	[M+H]+	FJCUMLVANOXIFV-QYCRHRGJNA-N	CCCC\C=C/C\C=C/CCCCCCCC(=O)OCC(COP([O-])(=O)OCC[N+](C)(C)C)OC(=O)CCCCCCC\C=C/C\C=C/CCCC	0.0403962	0.12865	-1.40511	0.0152051	0.0135582	0.011936	0.00631619	0.00572007	0.00333134	0.010978	0.00579669	0.00965284
M728T541	727.573	9.02208	SM 34:0;2O	Sphingomyelin	[M+Na]+	BPQVZMMJJYJOGS-UHFFFAOYNA-N	CCCCCCCCCCCCCCCCCCCCCCCCCC(=O)NC(COP([O-])(=O)OCC[N+](C)(C)C)C(O)CCCCC	0.0350377	0.113611	-1.32815	0.011748	0.00964505	0.0103115	0.00296864	0.0045182	0.00514041	0.00699817	0.00857726	0.00908388
M897T970	896.77	16.1613	TG 54:6	Triacylglycerol	[M+NH4]+	QVJCDPOLQIAJDV-ZETOLFMUNA-N	CCCCCCCC\C=C/CCCCCCCC(=O)OC(COC(=O)CCCCCCC\C=C/CCCCCC)COC(=O)CCCCCC\C=C/C\C=C/C\C=C/C\C=C/CC	0.0248527	0.106527	1.13213	0.00558605	0.00457721	0.00398099	0.00992186	0.00997492	0.0111049	0.0108733	0.00543736	0.00298464
M678T433	677.56	7.21917	SM 32:0;2O	Sphingomyelin	[M+H]+	FHZNMSVMQVUMMX-UHFFFAOYNA-N	CCCCCCCCCCCCCCCCCCCCCCCC(=O)NC(COP([O-])(=O)OCC[N+](C)(C)C)C(O)CCCCC	0.0432213	0.0975415	-4.96601	0.00443507	0.00531446	0.00457096	0.000129797	0.000157712	0.000170675	0.00307142	0.00341174	0.00254761
M634T370	634.481	6.16098	LPC 26:1	Lysophophatidylcholine	[M+H]+	OOMMBXXUNFZQKI-PFONDFGANA-N	CCCCCCCCCC\C=C/CCCCCCCCCCCCCC(=O)OCC(O)COP([O-])(=O)OCC[N+](C)(C)C	0.043077	0.0967021	1.99226	0.00098801	0.00134205	0.00250469	0.00614701	0.00557224	0.00751624	0.00377408	0.00287895	0.00225425
M672T892	671.559	14.8693	DG 38:2	Diacylglycerol	[M+Na]+	XXICPJXOTUXOGD-QGLGPCELNA-N	CCCCCCC\C=C/C\C=C/CCCCCCCCCCCCCCCCCC(=O)OC(CO)COC(=O)CCCCCCC	0.0169799	0.0920673	-0.699196	0.0111901	0.0108964	0.0102765	0.00613372	0.00699296	0.00680618	0.00783555	0.00753988	0.00896734
M298T85	298.275	1.425	NAE 16:1	N-acyl ethanolamines	[M+H]+	WFRLANWAASSSFV-FPLPWBNLSA-N	CCCCCC\C=C/CCCCCCCC(=O)NCCO	0.0116616	0.0738728	3.12056	0.000157354	0.000341714	0.000540384	0.0030079	0.00280098	0.00323153	0.0016658	0.00221483	0.00190775
M754T631	753.588	10.5128	SM 36:1;2O	Sphingomyelin	[M+Na]+	CMMXUBGHSNQBNN-ZCXUNETKNA-N	CCCCCCCCCC\C=C/CCCCCCCCCCCCCCCC(=O)NC(COP([O-])(=O)OCC[N+](C)(C)C)C(O)CCCCC	0.0332881	0.0576348	-2.89368	0.00221758	0.00168543	0.00177431	0	0.000307504	0.000456433	0.00101045	0.00131872	0.00167884

## Sheet: Chemical similarity enrichment 
Chemical similarity enrichment analysis of the metabolites found in 12HA-AID*-TgGS27 and TgTrs85-mAID-3HA strains in presence and absence of IAA.
Cluster name for TgGS27	Cluster size	p-values	FDR	Key compound	Increased	Decreased
Unsaturated_triglycerides	42	6.1e-34	9.7e-33	TG(15:0_16:0_18:1)	0	42
phosphatidic acids	23	2.2e-20	8.8e-20	CL(34:1)(34:1)	12	11
sphingomyelins	16	2.2e-20	8.8e-20	SM(d20:0/14:0)	4	12
Unsaturated_phosphatidylcholines	24	2.2e-20	8.8e-20	PC(18:0_22:5)	1	23
Unsaturated_phosphatidylethanolamines	23	8.3e-19	2.6e-18	PE(17:1_18:2)	1	22
phosphatidylserines	12	1.1e-16	2.5e-16	PS(16:0_20:3)	5	7
Unsaturated_phosphatidylglycerols	12	1.1e-16	2.5e-16	PG(18:1_18:1)	3	9
diglycerides	14	6.4e-12	1.3e-11	DG(17:1_18:1)	0	14
Saturated_phosphatidylcholines	7	2.1e-11	3.7e-11	PC(15:0_16:0)	2	5
ceramides	8	2.5e-11	3.9e-11	Cer-NS(d18:2/23:1)	0	8
phosphatidylinositols	7	1e-10	1.5e-10	PI(34:1)	1	6
Saturated_phosphatidylethanolamines	7	5.4e-10	7.1e-10	PE(29:0)	3	4
Saturated_phosphatidylglycerols	7	6.2e-10	7.6e-10	HBMP(14:0_16:0_18:0)	1	6
Saturated_triglycerides	5	1.1e-07	1.3e-07	TG(14:0_16:0_16:0)	0	5
Saturated_phospholipid ethers	4	3.5e-07	3.7e-07	Plasmanyl-PC(O-18:0/16:0)	0	4
Saturated_lysophospholipids	3	6e-06	6e-06	LPC(18:0)	0	3
Unsaturated_triglycerides	42	6.1e-34	9.7e-33	TG(15:0_16:0_18:1)	0	42
Cluster name for TgTrs85	Cluster size	p-values	FDR	Key compound	Increased	Decreased
Unsaturated_phosphatidylethanolamines	30	2.2e-24	5.1e-23	PE O-38:6	10	20
Unsaturated_phosphatidylglycerols	14	2.2e-20	1.7e-19	PG O-33:2	0	14
Unsaturated_phosphatidylinositols	12	2.2e-20	1.7e-19	PI 36:4	5	7
phosphatidylcholines	24	1.5e-19	8.4e-19	PC 40:2	5	19
Unsaturated_ceramides	9	4.8e-13	2.2e-12	Hex2Cer 55:11;2O	3	6
phosphatidic acids	9	1.3e-12	4.9e-12	MLCL 52:1	0	9
Saturated_ceramides	8	1e-11	3.3e-11	Cer 36:0;2O	0	8
NewCluster_10	8	1.3e-11	3.7e-11	PE-Cer 18:0;2O/16:0	0	8
Saturated_galactosylceramides	8	1.9e-11	4.8e-11	SHexCer 37:0;3O	1	7
triglycerides	13	4.4e-11	1e-10	TG 59:3	2	11
diglycerides	13	5.7e-11	1.2e-10	DG 28:2	4	9
Saturated_phosphatidylglycerols	6	1.4e-09	2.8e-09	PG 28:0	0	6
sphingomyelins	11	2.1e-09	3.6e-09	PE-Cer 36:1;2O	0	11
NewCluster_14	5	2.4e-09	4e-09	SM 38:1;3O	0	5
UnSaturated FA	6	9.8e-09	1.5e-08	FA 26:1	5	1
Saturated_phosphatidylethanolamines	4	4.1e-08	5.8e-08	PE 31:0	1	3
Saturated_phosphatidylinositols	4	3.9e-07	5.3e-07	PI 32:0	0	4
phosphatidylserines	4	1e-06	1.3e-06	PS 38:5	0	4
lysophosphatidylcholines	4	3.4e-06	4.2e-06	LPC 22:1/0:0	2	2
glycolipids	4	4.6e-06	5.3e-06	PI 28:0	0	4
sulfoglycosphingolipids	4	5.3e-06	5.8e-06	SHexCer 44:1;3O	0	4
lactosylceramides	3	5.3e-05	5.5e-05	PE O-38:7	2	1
phospholipid ethers	3	7.8e-05	7.8e-05	PC O-38:7	1	2
